# Supplementary material for: Oral Microbiome Stamp in Alzheimer’s Disease
Source: Pathogens. 2024 Feb 23;13(3):195. doi: 10.3390/pathogens13030195 (PMC10975384; doi:10.3390/pathogens13030195)
Supplement: Supplementary file 1 [file pathogens-13-00195-s001.zip]

Archive with 6 entries (6 files):
- Figure S1.png
- Figure S2.png
- Figure S3.png
- Table S1.pdf
- Table S2.pdf
- Table S3 Taxa_PW.xlsx
