# Supplementary material for: Oral Microbiome Stamp in Alzheimer’s Disease
Source: Pathogens. 2024 Feb 23;13(3):195. doi: 10.3390/pathogens13030195 (PMC10975384; doi:10.3390/pathogens13030195)
Supplement: Supplementary file 1 [file pathogens-13-00195-s001.zip › Table S3 Taxa_PW.xlsx]

## Sheet: ALL
		r	p	test
k__Bacteria|p__Bacteroidota|c__Bacteroidia|o__Bacteroidales	ASPASN-PWY: superpathway of L-aspartate and L-asparagine biosynthesis	0.886796	2.032e-46	spearman rho
k__Bacteria|p__Bacteroidota	ASPASN-PWY: superpathway of L-aspartate and L-asparagine biosynthesis	0.884714	6.36129e-46	spearman rho
k__Bacteria|p__Bacteroidota|c__Bacteroidia	ASPASN-PWY: superpathway of L-aspartate and L-asparagine biosynthesis	0.884714	6.36129e-46	spearman rho
k__Bacteria|p__Bacteroidota|c__Bacteroidia|o__Bacteroidales|f__Prevotellaceae	ASPASN-PWY: superpathway of L-aspartate and L-asparagine biosynthesis	0.871188	6.39643e-43	spearman rho
k__Bacteria|p__Bacteroidota|c__Bacteroidia|o__Bacteroidales	PWY-6737: starch degradation V	0.829948	1.60148e-35	spearman rho
k__Bacteria|p__Bacteroidota	PWY-6737: starch degradation V	0.820978	3.56285e-34	spearman rho
k__Bacteria|p__Bacteroidota|c__Bacteroidia	PWY-6737: starch degradation V	0.820978	3.56285e-34	spearman rho
k__Bacteria|p__Bacteroidota|c__Bacteroidia|o__Bacteroidales|f__Prevotellaceae|g__Prevotella_7	ASPASN-PWY: superpathway of L-aspartate and L-asparagine biosynthesis	0.810501	1.07945e-32	spearman rho
k__Bacteria|p__Bacteroidota|c__Bacteroidia|o__Bacteroidales|f__Prevotellaceae	PWY-6737: starch degradation V	0.808028	2.34139e-32	spearman rho
k__Bacteria|p__Bacteroidota|c__Bacteroidia|o__Bacteroidales	PWY-5659: GDP-mannose biosynthesis	0.792684	2.25082e-30	spearman rho
k__Bacteria|p__Bacteroidota	1CMET2-PWY: N10-formyl-tetrahydrofolate biosynthesis	0.790494	4.18502e-30	spearman rho
k__Bacteria|p__Bacteroidota|c__Bacteroidia	1CMET2-PWY: N10-formyl-tetrahydrofolate biosynthesis	0.790494	4.18502e-30	spearman rho
k__Bacteria|p__Bacteroidota	PWY-5659: GDP-mannose biosynthesis	0.789328	5.80452e-30	spearman rho
k__Bacteria|p__Bacteroidota|c__Bacteroidia	PWY-5659: GDP-mannose biosynthesis	0.789328	5.80452e-30	spearman rho
k__Bacteria|p__Bacteroidota|c__Bacteroidia|o__Bacteroidales	1CMET2-PWY: N10-formyl-tetrahydrofolate biosynthesis	0.788908	6.52631e-30	spearman rho
k__Bacteria|p__Proteobacteria|c__Gammaproteobacteria|o__Enterobacterales|f__Pasteurellaceae|g__Haemophilus	KDO-NAGLIPASYN-PWY: superpathway of (Kdo)2-lipid A biosynthesis	0.78844	7.43621e-30	spearman rho
k__Bacteria|p__Bacteroidota|c__Bacteroidia|o__Bacteroidales|f__Prevotellaceae	PWY-5659: GDP-mannose biosynthesis	0.787821	8.83323e-30	spearman rho
	1CMET2-PWY: N10-formyl-tetrahydrofolate biosynthesis	0.781646	4.76474e-29	spearman rho
k__Bacteria|p__Bacteroidota|c__Bacteroidia|o__Bacteroidales	PWY-7539: 6-hydroxymethyl-dihydropterin diphosphate biosynthesis III (Chlamydia)	0.780012	7.37465e-29	spearman rho
k__Bacteria|p__Bacteroidota|c__Bacteroidia	PWY-7539: 6-hydroxymethyl-dihydropterin diphosphate biosynthesis III (Chlamydia)	0.767749	1.74326e-27	spearman rho
k__Bacteria|p__Bacteroidota	PWY-7539: 6-hydroxymethyl-dihydropterin diphosphate biosynthesis III (Chlamydia)	0.767749	1.74326e-27	spearman rho
k__Bacteria|p__Bacteroidota|c__Bacteroidia|o__Bacteroidales|f__Prevotellaceae	PWY-7539: 6-hydroxymethyl-dihydropterin diphosphate biosynthesis III (Chlamydia)	0.756702	2.5619e-26	spearman rho
k__Bacteria|p__Bacteroidota|c__Bacteroidia|o__Bacteroidales|f__Prevotellaceae|g__Prevotella_7|s__Prevotella_melaninogenica	PWY-6897: thiamin salvage II	0.75299	6.12124e-26	spearman rho
	ASPASN-PWY: superpathway of L-aspartate and L-asparagine biosynthesis	0.752449	6.94153e-26	spearman rho
k__Bacteria|p__Proteobacteria|c__Gammaproteobacteria|o__Enterobacterales|f__Pasteurellaceae|g__Haemophilus|s__Haemophilus_parainfluenzae	KDO-NAGLIPASYN-PWY: superpathway of (Kdo)2-lipid A biosynthesis	0.740123	1.11664e-24	spearman rho
k__Bacteria|p__Bacteroidota	PWY-6467: Kdo transfer to lipid IVA III (Chlamydia)	0.739196	1.3673e-24	spearman rho
k__Bacteria|p__Bacteroidota|c__Bacteroidia	PWY-6467: Kdo transfer to lipid IVA III (Chlamydia)	0.739196	1.3673e-24	spearman rho
k__Bacteria|p__Proteobacteria|c__Gammaproteobacteria|o__Enterobacterales|f__Pasteurellaceae|g__Haemophilus|s__Haemophilus_parainfluenzae	HSERMETANA-PWY: L-methionine biosynthesis III	0.732197	6.14169e-24	spearman rho
k__Bacteria|p__Bacteroidota|c__Bacteroidia|o__Bacteroidales|f__Prevotellaceae|g__Prevotella_7	PWY-6737: starch degradation V	0.730695	8.42667e-24	spearman rho
k__Bacteria|p__Bacteroidota|c__Bacteroidia	PWY-6612: superpathway of tetrahydrofolate biosynthesis	0.7289	1.22625e-23	spearman rho
k__Bacteria|p__Bacteroidota	PWY-6612: superpathway of tetrahydrofolate biosynthesis	0.7289	1.22625e-23	spearman rho
k__Bacteria|p__Bacteroidota|c__Bacteroidia|o__Bacteroidales	PWY-6612: superpathway of tetrahydrofolate biosynthesis	0.728553	1.31784e-23	spearman rho
k__Bacteria|p__Bacteroidota|c__Bacteroidia|o__Bacteroidales|f__Prevotellaceae|g__Prevotella_7	1CMET2-PWY: N10-formyl-tetrahydrofolate biosynthesis	0.726456	2.0338e-23	spearman rho
	PWY-7539: 6-hydroxymethyl-dihydropterin diphosphate biosynthesis III (Chlamydia)	0.726188	2.14925e-23	spearman rho
k__Bacteria|p__Bacteroidota|c__Bacteroidia|o__Bacteroidales	FOLSYN-PWY: superpathway of tetrahydrofolate biosynthesis and salvage	0.716496	1.51329e-22	spearman rho
k__Bacteria|p__Bacteroidota	FOLSYN-PWY: superpathway of tetrahydrofolate biosynthesis and salvage	0.71433	2.31481e-22	spearman rho
k__Bacteria|p__Bacteroidota|c__Bacteroidia	FOLSYN-PWY: superpathway of tetrahydrofolate biosynthesis and salvage	0.71433	2.31481e-22	spearman rho
k__Bacteria|p__Bacteroidota|c__Bacteroidia|o__Bacteroidales	PWY-6467: Kdo transfer to lipid IVA III (Chlamydia)	0.712828	3.10145e-22	spearman rho
k__Bacteria|p__Bacteroidota|c__Bacteroidia|o__Bacteroidales|f__Prevotellaceae|g__Prevotella	ASPASN-PWY: superpathway of L-aspartate and L-asparagine biosynthesis	0.712199	3.50377e-22	spearman rho
	PWY-7539: 6-hydroxymethyl-dihydropterin diphosphate biosynthesis III (Chlamydia)	0.710589	4.77968e-22	spearman rho
k__Bacteria|p__Bacteroidota|c__Bacteroidia|o__Bacteroidales|f__Prevotellaceae|g__Prevotella_7	PWY-5659: GDP-mannose biosynthesis	0.704761	1.446e-21	spearman rho
k__Bacteria|p__Bacteroidota|c__Bacteroidia|o__Bacteroidales|f__Prevotellaceae|g__Prevotella_7|s__Prevotella_melaninogenica	PWY-7539: 6-hydroxymethyl-dihydropterin diphosphate biosynthesis III (Chlamydia)	0.703434	1.8534e-21	spearman rho
	1CMET2-PWY: N10-formyl-tetrahydrofolate biosynthesis	0.701419	2.69472e-21	spearman rho
k__Bacteria|p__Bacteroidota|c__Bacteroidia|o__Bacteroidales	PWY-6897: thiamin salvage II	0.697571	5.46132e-21	spearman rho
k__Bacteria|p__Proteobacteria|c__Gammaproteobacteria|o__Enterobacterales|f__Pasteurellaceae|g__Haemophilus	PWY-5897: superpathway of menaquinol-11 biosynthesis	0.679446	1.31627e-19	spearman rho
	PWY-5899: superpathway of menaquinol-13 biosynthesis	0.679446	1.31627e-19	spearman rho
k__Bacteria|p__Bacteroidota|c__Bacteroidia|o__Bacteroidales|f__Prevotellaceae	PWY-6612: superpathway of tetrahydrofolate biosynthesis	0.679446	1.31627e-19	spearman rho
k__Bacteria|p__Proteobacteria|c__Gammaproteobacteria|o__Enterobacterales|f__Pasteurellaceae|g__Haemophilus	PWY-5898: superpathway of menaquinol-12 biosynthesis	0.679446	1.31627e-19	spearman rho
k__Bacteria|p__Bacteroidota|c__Bacteroidia|o__Bacteroidales|f__Prevotellaceae|g__Prevotella	PWY-6737: starch degradation V	0.676061	2.32572e-19	spearman rho
k__Bacteria|p__Bacteroidota|c__Bacteroidia	PWY-6897: thiamin salvage II	0.674593	2.97002e-19	spearman rho
k__Bacteria|p__Bacteroidota	PWY-6897: thiamin salvage II	0.674593	2.97002e-19	spearman rho
k__Bacteria|p__Bacteroidota|c__Bacteroidia|o__Bacteroidales|f__Prevotellaceae	PWY-6897: thiamin salvage II	0.673154	3.76924e-19	spearman rho
k__Bacteria|p__Bacteroidota|c__Bacteroidia|o__Bacteroidales|f__Prevotellaceae|g__Prevotella_7|s__Prevotella_melaninogenica	PWY-6612: superpathway of tetrahydrofolate biosynthesis	0.672627	4.11148e-19	spearman rho
k__Bacteria|p__Proteobacteria|c__Gammaproteobacteria|o__Enterobacterales|f__Pasteurellaceae|g__Haemophilus	HSERMETANA-PWY: L-methionine biosynthesis III	0.670413	5.91318e-19	spearman rho
k__Bacteria|p__Bacteroidota|c__Bacteroidia|o__Bacteroidales|f__Prevotellaceae	FOLSYN-PWY: superpathway of tetrahydrofolate biosynthesis and salvage	0.665364	1.33843e-18	spearman rho
k__Bacteria|p__Proteobacteria|c__Gammaproteobacteria|o__Enterobacterales|f__Pasteurellaceae|g__Haemophilus|s__Haemophilus_parainfluenzae	PWY-5897: superpathway of menaquinol-11 biosynthesis	0.665194	1.37554e-18	spearman rho
	PWY-5898: superpathway of menaquinol-12 biosynthesis	0.665194	1.37554e-18	spearman rho
	PWY-5899: superpathway of menaquinol-13 biosynthesis	0.665194	1.37554e-18	spearman rho
k__Bacteria|p__Bacteroidota|c__Bacteroidia|o__Bacteroidales|f__Prevotellaceae|g__Prevotella_7|s__Prevotella_melaninogenica	PWY-6737: starch degradation V	0.664111	1.6354e-18	spearman rho
	FOLSYN-PWY: superpathway of tetrahydrofolate biosynthesis and salvage	0.661604	2.43464e-18	spearman rho
k__Bacteria|p__Bacteroidota|c__Bacteroidia|o__Bacteroidales|f__Prevotellaceae|g__Prevotella_7	PWY-6897: thiamin salvage II	0.65619	5.676e-18	spearman rho
k__Bacteria|p__Proteobacteria|c__Gammaproteobacteria|o__Enterobacterales|f__Pasteurellaceae|g__Haemophilus	PWY-5838: superpathway of menaquinol-8 biosynthesis I	0.655512	6.30299e-18	spearman rho
k__Bacteria|p__Bacteroidota|c__Bacteroidia|o__Bacteroidales|f__Prevotellaceae|g__Prevotella	1CMET2-PWY: N10-formyl-tetrahydrofolate biosynthesis	0.653053	9.19538e-18	spearman rho
k__Bacteria|p__Proteobacteria|c__Gammaproteobacteria|o__Enterobacterales|f__Pasteurellaceae|g__Haemophilus|s__Haemophilus_parainfluenzae	PWY-5838: superpathway of menaquinol-8 biosynthesis I	0.649741	1.52112e-17	spearman rho
k__Bacteria|p__Bacteroidota|c__Bacteroidia|o__Bacteroidales|f__Prevotellaceae|g__Prevotella_7	PWY-6612: superpathway of tetrahydrofolate biosynthesis	0.649732	1.52337e-17	spearman rho
k__Bacteria|p__Bacteroidota|c__Bacteroidia|o__Bacteroidales|f__Prevotellaceae	PWY-6467: Kdo transfer to lipid IVA III (Chlamydia)	0.647883	2.01206e-17	spearman rho
k__Bacteria|p__Bacteroidota|c__Bacteroidia|o__Bacteroidales|f__Prevotellaceae|g__Prevotella_7|s__Prevotella_melaninogenica	PWY-6467: Kdo transfer to lipid IVA III (Chlamydia)	0.636972	1.00057e-16	spearman rho
k__Bacteria|p__Bacteroidota|c__Bacteroidia|o__Bacteroidales|f__Prevotellaceae|g__Prevotella	PWY-5659: GDP-mannose biosynthesis	0.63285	1.80385e-16	spearman rho
k__Bacteria|p__Proteobacteria|c__Gammaproteobacteria|o__Enterobacterales|f__Pasteurellaceae|g__Haemophilus|s__Haemophilus_parainfluenzae	HISTSYN-PWY: L-histidine biosynthesis	-0.630426	2.54075e-16	spearman rho
k__Bacteria|p__Bacteroidota|c__Bacteroidia|o__Bacteroidales|f__Prevotellaceae|g__Prevotella_7	FOLSYN-PWY: superpathway of tetrahydrofolate biosynthesis and salvage	0.627695	3.72411e-16	spearman rho
k__Bacteria|p__Proteobacteria|c__Gammaproteobacteria|o__Enterobacterales|f__Pasteurellaceae|g__Haemophilus|s__Haemophilus_parainfluenzae	PWY0-1296: purine ribonucleosides degradation	-0.622822	7.29848e-16	spearman rho
k__Bacteria|p__Bacteroidota|c__Bacteroidia|o__Bacteroidales|f__Prevotellaceae|g__Prevotella_7	PWY-6467: Kdo transfer to lipid IVA III (Chlamydia)	0.621564	8.66706e-16	spearman rho
k__Bacteria|p__Bacteroidota|c__Bacteroidia|o__Bacteroidales|f__Prevotellaceae|g__Prevotella_7|s__Prevotella_melaninogenica	PWY-5659: GDP-mannose biosynthesis	0.612106	3.07781e-15	spearman rho
k__Bacteria|p__Bacteroidota|c__Bacteroidia|o__Bacteroidales|f__Prevotellaceae|g__Prevotella	PWY-6612: superpathway of tetrahydrofolate biosynthesis	0.610165	3.97143e-15	spearman rho
	FOLSYN-PWY: superpathway of tetrahydrofolate biosynthesis and salvage	0.606277	6.5823e-15	spearman rho
k__Bacteria|p__Bacteroidota|c__Bacteroidia|o__Bacteroidales|f__Prevotellaceae|g__Prevotella_7	ARGSYN-PWY: L-arginine biosynthesis I (via L-ornithine)	-0.604868	7.89239e-15	spearman rho
k__Bacteria|p__Bacteroidota|c__Bacteroidia|o__Bacteroidales|f__Prevotellaceae|g__Prevotella_7|s__Prevotella_histicola	ASPASN-PWY: superpathway of L-aspartate and L-asparagine biosynthesis	0.604253	8.53997e-15	spearman rho
k__Bacteria|p__Proteobacteria|c__Gammaproteobacteria|o__Enterobacterales|f__Pasteurellaceae|g__Haemophilus	PWY0-1296: purine ribonucleosides degradation	-0.597844	1.9243e-14	spearman rho
k__Bacteria|p__Bacteroidota|c__Bacteroidia|o__Bacteroidales|f__Prevotellaceae|g__Prevotella_7	PWY-7400: L-arginine biosynthesis IV (archaebacteria)	-0.597761	1.9444e-14	spearman rho
k__Bacteria|p__Bacteroidota|c__Bacteroidia|o__Bacteroidales	ARGSYN-PWY: L-arginine biosynthesis I (via L-ornithine)	-0.597186	2.08967e-14	spearman rho
k__Bacteria|p__Bacteroidota|c__Bacteroidia	ARGSYN-PWY: L-arginine biosynthesis I (via L-ornithine)	-0.596961	2.14911e-14	spearman rho
k__Bacteria|p__Bacteroidota	ARGSYN-PWY: L-arginine biosynthesis I (via L-ornithine)	-0.596961	2.14911e-14	spearman rho
k__Bacteria|p__Bacteroidota|c__Bacteroidia|o__Bacteroidales|f__Prevotellaceae|g__Prevotella_7|s__Prevotella_melaninogenica	ARGSYN-PWY: L-arginine biosynthesis I (via L-ornithine)	-0.595981	2.42871e-14	spearman rho
k__Bacteria|p__Proteobacteria|c__Gammaproteobacteria|o__Enterobacterales|f__Pasteurellaceae|g__Haemophilus|s__Haemophilus_parainfluenzae	GLUTORN-PWY: L-ornithine biosynthesis	-0.592479	3.74674e-14	spearman rho
k__Bacteria|p__Bacteroidota|c__Bacteroidia|o__Bacteroidales|f__Prevotellaceae|g__Prevotella_7|s__Prevotella_melaninogenica	PWY-7400: L-arginine biosynthesis IV (archaebacteria)	-0.590396	4.83672e-14	spearman rho
k__Bacteria|p__Bacteroidota|c__Bacteroidia|o__Bacteroidales	PWY-7400: L-arginine biosynthesis IV (archaebacteria)	-0.590147	4.98589e-14	spearman rho
k__Bacteria|p__Bacteroidota	PWY-7400: L-arginine biosynthesis IV (archaebacteria)	-0.590011	5.06968e-14	spearman rho
k__Bacteria|p__Bacteroidota|c__Bacteroidia	PWY-7400: L-arginine biosynthesis IV (archaebacteria)	-0.590011	5.06968e-14	spearman rho
k__Bacteria|p__Proteobacteria|c__Gammaproteobacteria|o__Enterobacterales|f__Pasteurellaceae|g__Haemophilus|s__Haemophilus_parainfluenzae	PWY-5840: superpathway of menaquinol-7 biosynthesis	0.589552	5.36111e-14	spearman rho
	PWY0-1298: superpathway of pyrimidine deoxyribonucleosides degradation	-0.589474	5.41231e-14	spearman rho
k__Bacteria|p__Bacteroidota|c__Bacteroidia|o__Bacteroidales	P161-PWY: acetylene degradation	-0.586655	7.6167e-14	spearman rho
k__Bacteria|p__Bacteroidota|c__Bacteroidia	P161-PWY: acetylene degradation	-0.585665	8.58107e-14	spearman rho
k__Bacteria|p__Bacteroidota	P161-PWY: acetylene degradation	-0.585665	8.58107e-14	spearman rho
k__Bacteria|p__Actinobacteriota	PWY-5918: superpathay of heme biosynthesis from glutamate	0.582948	1.1877e-13	spearman rho
k__Bacteria|p__Proteobacteria|c__Gammaproteobacteria|o__Enterobacterales|f__Pasteurellaceae|g__Haemophilus	PWY-5840: superpathway of menaquinol-7 biosynthesis	0.577744	2.19533e-13	spearman rho
k__Bacteria|p__Bacteroidota|c__Bacteroidia|o__Bacteroidales|f__Prevotellaceae|g__Prevotella	PWY-6467: Kdo transfer to lipid IVA III (Chlamydia)	0.573227	3.70894e-13	spearman rho
k__Bacteria|p__Bacteroidota|c__Bacteroidia|o__Bacteroidales|f__Prevotellaceae	ARGSYN-PWY: L-arginine biosynthesis I (via L-ornithine)	-0.569954	5.39663e-13	spearman rho
	PWY-7400: L-arginine biosynthesis IV (archaebacteria)	-0.562989	1.18258e-12	spearman rho
k__Bacteria|p__Bacteroidota|c__Bacteroidia|o__Bacteroidales|f__Prevotellaceae|g__Prevotella_7	ARGSYNBSUB-PWY: L-arginine biosynthesis II (acetyl cycle)	-0.562721	1.21841e-12	spearman rho
k__Bacteria|p__Bacteroidota|c__Bacteroidia|o__Bacteroidales|f__Prevotellaceae|g__Prevotella_7|s__Prevotella_melaninogenica	ARGSYNBSUB-PWY: L-arginine biosynthesis II (acetyl cycle)	-0.562228	1.28698e-12	spearman rho
k__Bacteria|p__Proteobacteria|c__Gammaproteobacteria|o__Enterobacterales|f__Pasteurellaceae|g__Haemophilus|s__Haemophilus_parainfluenzae	PWY-2941: L-lysine biosynthesis II	-0.556751	2.35134e-12	spearman rho
k__Bacteria|p__Bacteroidota	GLYCOLYSIS-E-D: superpathway of glycolysis and Entner-Doudoroff	-0.555765	2.61753e-12	spearman rho
k__Bacteria|p__Bacteroidota|c__Bacteroidia	GLYCOLYSIS-E-D: superpathway of glycolysis and Entner-Doudoroff	-0.555765	2.61753e-12	spearman rho
k__Bacteria|p__Bacteroidota|c__Bacteroidia|o__Bacteroidales	ARGSYNBSUB-PWY: L-arginine biosynthesis II (acetyl cycle)	-0.554561	2.98289e-12	spearman rho
	GLYCOLYSIS-E-D: superpathway of glycolysis and Entner-Doudoroff	-0.553936	3.1912e-12	spearman rho
k__Bacteria|p__Proteobacteria|c__Gammaproteobacteria|o__Enterobacterales|f__Pasteurellaceae|g__Haemophilus|s__Haemophilus_parainfluenzae	PWY0-1297: superpathway of purine deoxyribonucleosides degradation	-0.553839	3.225e-12	spearman rho
k__Bacteria|p__Bacteroidota|c__Bacteroidia	ARGSYNBSUB-PWY: L-arginine biosynthesis II (acetyl cycle)	-0.547132	6.6002e-12	spearman rho
k__Bacteria|p__Bacteroidota	ARGSYNBSUB-PWY: L-arginine biosynthesis II (acetyl cycle)	-0.547132	6.6002e-12	spearman rho
k__Bacteria|p__Bacteroidota|c__Bacteroidia|o__Bacteroidales|f__Prevotellaceae|g__Prevotella_7|s__Prevotella_histicola	PWY-6737: starch degradation V	0.543718	9.44643e-12	spearman rho
k__Bacteria|p__Proteobacteria|c__Gammaproteobacteria|o__Enterobacterales|f__Pasteurellaceae|g__Haemophilus	PWY0-1298: superpathway of pyrimidine deoxyribonucleosides degradation	-0.541733	1.16145e-11	spearman rho
k__Bacteria|p__Bacteroidota|c__Bacteroidia|o__Bacteroidales|f__Prevotellaceae|g__Prevotella_7|s__Prevotella_histicola	PWY-5659: GDP-mannose biosynthesis	0.535987	2.0962e-11	spearman rho
k__Bacteria|p__Bacteroidota|c__Bacteroidia|o__Bacteroidales|f__Prevotellaceae	P161-PWY: acetylene degradation	-0.535362	2.2336e-11	spearman rho
k__Bacteria|p__Proteobacteria|c__Gammaproteobacteria|o__Enterobacterales|f__Pasteurellaceae|g__Haemophilus	GLUTORN-PWY: L-ornithine biosynthesis	-0.528529	4.43759e-11	spearman rho
k__Bacteria|p__Bacteroidota|c__Bacteroidia|o__Bacteroidales|f__Prevotellaceae|g__Prevotella_7|s__Prevotella_melaninogenica	PWY-5347: superpathway of L-methionine biosynthesis (transsulfuration)	0.527417	4.95496e-11	spearman rho
k__Bacteria|p__Proteobacteria|c__Gammaproteobacteria|o__Enterobacterales|f__Pasteurellaceae|g__Haemophilus	HISTSYN-PWY: L-histidine biosynthesis	-0.526817	5.25781e-11	spearman rho
k__Bacteria|p__Bacteroidota|c__Bacteroidia|o__Bacteroidales|f__Prevotellaceae|g__Prevotella	PWY-6897: thiamin salvage II	0.526178	5.60002e-11	spearman rho
k__Bacteria|p__Bacteroidota|c__Bacteroidia|o__Bacteroidales|f__Prevotellaceae	ARGSYNBSUB-PWY: L-arginine biosynthesis II (acetyl cycle)	-0.5249	6.35021e-11	spearman rho
k__Bacteria|p__Bacteroidota|c__Bacteroidia|o__Bacteroidales|f__Prevotellaceae|g__Prevotella_7|s__Prevotella_histicola	PWY-7539: 6-hydroxymethyl-dihydropterin diphosphate biosynthesis III (Chlamydia)	0.524578	6.554e-11	spearman rho
k__Bacteria|p__Actinobacteriota	PWY-6467: Kdo transfer to lipid IVA III (Chlamydia)	-0.519959	1.02746e-10	spearman rho
k__Bacteria|p__Bacteroidota|c__Bacteroidia|o__Bacteroidales|f__Prevotellaceae|g__Prevotella_7|s__Prevotella_melaninogenica	P161-PWY: acetylene degradation	-0.519564	1.06741e-10	spearman rho
k__Bacteria|p__Bacteroidota|c__Bacteroidia|o__Bacteroidales|f__Prevotellaceae	GLYCOLYSIS-E-D: superpathway of glycolysis and Entner-Doudoroff	-0.509799	2.69821e-10	spearman rho
k__Bacteria|p__Bacteroidota|c__Bacteroidia|o__Bacteroidales	PRPP-PWY: superpathway of histidine, purine, and pyrimidine biosynthesis	-0.503244	4.94755e-10	spearman rho
k__Bacteria|p__Bacteroidota|c__Bacteroidia|o__Bacteroidales|f__Prevotellaceae|g__Prevotella_7|s__Prevotella_histicola	1CMET2-PWY: N10-formyl-tetrahydrofolate biosynthesis	0.501185	5.96931e-10	spearman rho
k__Bacteria|p__Proteobacteria|c__Gammaproteobacteria|o__Enterobacterales|f__Pasteurellaceae|g__Haemophilus	PWY0-1297: superpathway of purine deoxyribonucleosides degradation	-0.500668	6.25633e-10	spearman rho
k__Bacteria|p__Bacteroidota|c__Bacteroidia|o__Bacteroidales|f__Prevotellaceae|g__Prevotella_7	P161-PWY: acetylene degradation	-0.499103	7.209e-10	spearman rho
k__Bacteria|p__Proteobacteria|c__Gammaproteobacteria|o__Enterobacterales|f__Pasteurellaceae|g__Haemophilus	PWY-2941: L-lysine biosynthesis II	-0.492942	1.25048e-09	spearman rho
k__Bacteria|p__Bacteroidota|c__Bacteroidia|o__Bacteroidales|f__Prevotellaceae	PWY-5347: superpathway of L-methionine biosynthesis (transsulfuration)	0.491645	1.40234e-09	spearman rho
k__Bacteria|p__Bacteroidota	PRPP-PWY: superpathway of histidine, purine, and pyrimidine biosynthesis	-0.488099	1.91354e-09	spearman rho
k__Bacteria|p__Bacteroidota|c__Bacteroidia	PRPP-PWY: superpathway of histidine, purine, and pyrimidine biosynthesis	-0.488099	1.91354e-09	spearman rho
k__Bacteria|p__Bacteroidota|c__Bacteroidia|o__Bacteroidales|f__Prevotellaceae|g__Prevotella_7|s__Prevotella_melaninogenica	GLYCOLYSIS-E-D: superpathway of glycolysis and Entner-Doudoroff	-0.483704	2.79905e-09	spearman rho
k__Bacteria|p__Actinobacteriota	HEME-BIOSYNTHESIS-II: heme biosynthesis I (aerobic)	0.483348	2.88596e-09	spearman rho
k__Bacteria|p__Bacteroidota|c__Bacteroidia|o__Bacteroidales|f__Prevotellaceae|g__Prevotella_7	PWY-5347: superpathway of L-methionine biosynthesis (transsulfuration)	0.479573	3.98263e-09	spearman rho
k__Bacteria|p__Bacteroidota|c__Bacteroidia|o__Bacteroidales|f__Prevotellaceae|g__Prevotella	GLYCOLYSIS-E-D: superpathway of glycolysis and Entner-Doudoroff	-0.4751	5.80383e-09	spearman rho
k__Bacteria|p__Bacteroidota|c__Bacteroidia|o__Bacteroidales|f__Prevotellaceae	PRPP-PWY: superpathway of histidine, purine, and pyrimidine biosynthesis	-0.471808	7.63146e-09	spearman rho
k__Bacteria|p__Actinobacteriota	ASPASN-PWY: superpathway of L-aspartate and L-asparagine biosynthesis	-0.471071	8.11023e-09	spearman rho
k__Bacteria|p__Bacteroidota|c__Bacteroidia|o__Bacteroidales|f__Prevotellaceae|g__Prevotella_7	GLUCOSE1PMETAB-PWY: glucose and glucose-1-phosphate degradation	0.46094	1.84608e-08	spearman rho
k__Bacteria|p__Bacteroidota|c__Bacteroidia|o__Bacteroidales	PWY-5347: superpathway of L-methionine biosynthesis (transsulfuration)	0.460379	1.9306e-08	spearman rho
k__Bacteria|p__Bacteroidota|c__Bacteroidia|o__Bacteroidales|f__Prevotellaceae|g__Prevotella_7	GLYCOLYSIS-E-D: superpathway of glycolysis and Entner-Doudoroff	-0.450834	4.08539e-08	spearman rho
k__Bacteria|p__Bacteroidota|c__Bacteroidia|o__Bacteroidales|f__Prevotellaceae|g__Prevotella_7|s__Prevotella_melaninogenica	GLUTORN-PWY: L-ornithine biosynthesis	-0.450615	4.1553e-08	spearman rho
k__Bacteria|p__Firmicutes|c__Bacilli|o__Lactobacillales|f__P5D1-392	PWY-5840: superpathway of menaquinol-7 biosynthesis	0.449748	4.44266e-08	spearman rho
k__Bacteria|p__Firmicutes|c__Bacilli|o__Lactobacillales|f__P5D1-392|g__Streptococcus_sp._oral_clone_ASCB12	PWY-5840: superpathway of menaquinol-7 biosynthesis	0.449748	4.44266e-08	spearman rho
k__Bacteria|p__Firmicutes|c__Bacilli|o__Lactobacillales|f__P5D1-392	PWY-5838: superpathway of menaquinol-8 biosynthesis I	0.444489	6.64036e-08	spearman rho
k__Bacteria|p__Firmicutes|c__Bacilli|o__Lactobacillales|f__P5D1-392|g__Streptococcus_sp._oral_clone_ASCB12	PWY-5838: superpathway of menaquinol-8 biosynthesis I	0.444489	6.64036e-08	spearman rho
k__Bacteria|p__Bacteroidota|c__Bacteroidia|o__Bacteroidales|f__Prevotellaceae|g__Prevotella	P161-PWY: acetylene degradation	-0.443693	7.05231e-08	spearman rho
k__Bacteria|p__Proteobacteria|c__Gammaproteobacteria|o__Enterobacterales|f__Pasteurellaceae|g__Haemophilus|s__Haemophilus_parainfluenzae	PWY-5918: superpathay of heme biosynthesis from glutamate	0.438367	1.05118e-07	spearman rho
k__Bacteria|p__Bacteroidota|c__Bacteroidia	PWY-5347: superpathway of L-methionine biosynthesis (transsulfuration)	0.430958	1.81103e-07	spearman rho
k__Bacteria|p__Bacteroidota	PWY-5347: superpathway of L-methionine biosynthesis (transsulfuration)	0.430958	1.81103e-07	spearman rho
k__Bacteria|p__Firmicutes|c__Bacilli|o__Lactobacillales|f__P5D1-392	PWY-5897: superpathway of menaquinol-11 biosynthesis	0.430086	1.92911e-07	spearman rho
	PWY-5899: superpathway of menaquinol-13 biosynthesis	0.430086	1.92911e-07	spearman rho
k__Bacteria|p__Firmicutes|c__Bacilli|o__Lactobacillales|f__P5D1-392|g__Streptococcus_sp._oral_clone_ASCB12	PWY-5899: superpathway of menaquinol-13 biosynthesis	0.430086	1.92911e-07	spearman rho
	PWY-5898: superpathway of menaquinol-12 biosynthesis	0.430086	1.92911e-07	spearman rho
k__Bacteria|p__Firmicutes|c__Bacilli|o__Lactobacillales|f__P5D1-392	PWY-5898: superpathway of menaquinol-12 biosynthesis	0.430086	1.92911e-07	spearman rho
k__Bacteria|p__Firmicutes|c__Bacilli|o__Lactobacillales|f__P5D1-392|g__Streptococcus_sp._oral_clone_ASCB12	PWY-5897: superpathway of menaquinol-11 biosynthesis	0.430086	1.92911e-07	spearman rho
k__Bacteria|p__Bacteroidota|c__Bacteroidia|o__Bacteroidales|f__Prevotellaceae|g__Prevotella_7|s__Prevotella_melaninogenica	GLUCOSE1PMETAB-PWY: glucose and glucose-1-phosphate degradation	0.42651	2.49509e-07	spearman rho
k__Bacteria|p__Firmicutes|c__Bacilli|o__Lactobacillales|f__Lactobacillaceae|g__Lactobacillus	FOLSYN-PWY: superpathway of tetrahydrofolate biosynthesis and salvage	-0.420427	3.83853e-07	spearman rho
k__Bacteria|p__Bacteroidota|c__Bacteroidia|o__Bacteroidales|f__Prevotellaceae|g__Prevotella_7|s__Prevotella_histicola	PWY-6612: superpathway of tetrahydrofolate biosynthesis	0.42031	3.87016e-07	spearman rho
k__Bacteria|p__Firmicutes|c__Bacilli|o__Lactobacillales|f__Lactobacillaceae	FOLSYN-PWY: superpathway of tetrahydrofolate biosynthesis and salvage	-0.419257	4.1663e-07	spearman rho
k__Bacteria|p__Bacteroidota|c__Bacteroidia|o__Bacteroidales|f__Prevotellaceae|g__Prevotella	ARGSYN-PWY: L-arginine biosynthesis I (via L-ornithine)	-0.41454	5.77799e-07	spearman rho
k__Bacteria|p__Bacteroidota|c__Bacteroidia|o__Bacteroidales	GLUTORN-PWY: L-ornithine biosynthesis	-0.411335	7.19521e-07	spearman rho
k__Bacteria|p__Bacteroidota|c__Bacteroidia|o__Bacteroidales|f__Prevotellaceae|g__Prevotella_7	GLUTORN-PWY: L-ornithine biosynthesis	-0.411048	7.33753e-07	spearman rho
k__Bacteria|p__Bacteroidota|c__Bacteroidia|o__Bacteroidales|f__Prevotellaceae|g__Prevotella	PWY-7400: L-arginine biosynthesis IV (archaebacteria)	-0.40936	8.2277e-07	spearman rho
k__Bacteria|p__Bacteroidota|c__Bacteroidia|o__Bacteroidales|f__Prevotellaceae|g__Prevotella_7	PRPP-PWY: superpathway of histidine, purine, and pyrimidine biosynthesis	-0.407877	9.09383e-07	spearman rho
k__Bacteria|p__Bacteroidota|c__Bacteroidia|o__Bacteroidales|f__Prevotellaceae|g__Prevotella_7|s__Prevotella_histicola	FOLSYN-PWY: superpathway of tetrahydrofolate biosynthesis and salvage	0.401732	1.36993e-06	spearman rho
k__Bacteria|p__Actinobacteriota	PWY-6737: starch degradation V	-0.400605	1.47549e-06	spearman rho
k__Bacteria|p__Firmicutes|c__Bacilli|o__Lactobacillales|f__Lactobacillaceae|g__Lactobacillus	PWY-6612: superpathway of tetrahydrofolate biosynthesis	-0.40018	1.51722e-06	spearman rho
k__Bacteria|p__Firmicutes|c__Bacilli|o__Lactobacillales|f__Lactobacillaceae	PWY-6612: superpathway of tetrahydrofolate biosynthesis	-0.40018	1.51722e-06	spearman rho
k__Bacteria|p__Bacteroidota	GLUTORN-PWY: L-ornithine biosynthesis	-0.39821	1.72613e-06	spearman rho
k__Bacteria|p__Bacteroidota|c__Bacteroidia	GLUTORN-PWY: L-ornithine biosynthesis	-0.39821	1.72613e-06	spearman rho
k__Bacteria|p__Bacteroidota|c__Bacteroidia|o__Bacteroidales|f__Prevotellaceae|g__Prevotella_7|s__Prevotella_histicola	ARGSYN-PWY: L-arginine biosynthesis I (via L-ornithine)	-0.397854	1.76668e-06	spearman rho
k__Bacteria|p__Actinobacteriota	HSERMETANA-PWY: L-methionine biosynthesis III	0.396205	1.96653e-06	spearman rho
k__Bacteria|p__Proteobacteria|c__Gammaproteobacteria|o__Pseudomonadales|f__Pseudomonadaceae|g__Pseudomonas	FOLSYN-PWY: superpathway of tetrahydrofolate biosynthesis and salvage	-0.395791	2.02007e-06	spearman rho
k__Bacteria|p__Bacteroidota|c__Bacteroidia|o__Bacteroidales|f__Tannerellaceae	GLUCOSE1PMETAB-PWY: glucose and glucose-1-phosphate degradation	-0.395157	2.10463e-06	spearman rho
	PWY-7400: L-arginine biosynthesis IV (archaebacteria)	0.39501	2.12462e-06	spearman rho
	ARGSYN-PWY: L-arginine biosynthesis I (via L-ornithine)	0.392474	2.50104e-06	spearman rho
k__Bacteria|p__Bacteroidota|c__Bacteroidia|o__Bacteroidales|f__Prevotellaceae|g__Prevotella_7|s__Prevotella_histicola	PWY-7400: L-arginine biosynthesis IV (archaebacteria)	-0.391703	2.62742e-06	spearman rho
k__Bacteria|p__Firmicutes|c__Bacilli|o__Lactobacillales|f__Lactobacillaceae|g__Lactobacillus	GLYCOLYSIS-E-D: superpathway of glycolysis and Entner-Doudoroff	0.391684	2.6307e-06	spearman rho
k__Bacteria|p__Bacteroidota|c__Bacteroidia|o__Bacteroidales|f__Prevotellaceae|g__Prevotella_7|s__Prevotella_melaninogenica	PWY0-1297: superpathway of purine deoxyribonucleosides degradation	-0.390874	2.77015e-06	spearman rho
k__Bacteria|p__Bacteroidota	PWY0-1297: superpathway of purine deoxyribonucleosides degradation	-0.39082	2.77964e-06	spearman rho
k__Bacteria|p__Bacteroidota|c__Bacteroidia	PWY0-1297: superpathway of purine deoxyribonucleosides degradation	-0.39082	2.77964e-06	spearman rho
k__Bacteria|p__Bacteroidota|c__Bacteroidia|o__Bacteroidales	PWY0-1297: superpathway of purine deoxyribonucleosides degradation	-0.389991	2.93019e-06	spearman rho
k__Bacteria|p__Bacteroidota|c__Bacteroidia|o__Bacteroidales|f__Tannerellaceae	ARGSYNBSUB-PWY: L-arginine biosynthesis II (acetyl cycle)	0.388304	3.26083e-06	spearman rho
k__Bacteria|p__Bacteroidota|c__Bacteroidia|o__Bacteroidales|f__Prevotellaceae|g__Prevotella	ARGSYNBSUB-PWY: L-arginine biosynthesis II (acetyl cycle)	-0.387606	3.40756e-06	spearman rho
k__Bacteria|p__Bacteroidota|c__Bacteroidia|o__Bacteroidales|f__Prevotellaceae|g__Prevotella_7|s__Prevotella_histicola	PWY-6467: Kdo transfer to lipid IVA III (Chlamydia)	0.38466	4.09923e-06	spearman rho
k__Bacteria|p__Firmicutes|c__Bacilli|o__Lactobacillales|f__Lactobacillaceae	GLYCOLYSIS-E-D: superpathway of glycolysis and Entner-Doudoroff	0.381114	5.10835e-06	spearman rho
k__Bacteria|p__Bacteroidota|c__Bacteroidia|o__Bacteroidales|f__Prevotellaceae|g__Prevotella_7|s__Prevotella_histicola	PWY-6897: thiamin salvage II	0.380621	5.26588e-06	spearman rho
k__Bacteria|p__Proteobacteria|c__Gammaproteobacteria|o__Enterobacterales|f__Pasteurellaceae|g__Haemophilus|s__Haemophilus_parainfluenzae	MET-SAM-PWY: superpathway of S-adenosyl-L-methionine biosynthesis	0.380587	5.27696e-06	spearman rho
k__Bacteria|p__Proteobacteria|c__Gammaproteobacteria|o__Pseudomonadales|f__Pseudomonadaceae|g__Pseudomonas	PWY-6612: superpathway of tetrahydrofolate biosynthesis	-0.375744	7.09446e-06	spearman rho
k__Bacteria|p__Bacteroidota|c__Bacteroidia|o__Bacteroidales|f__Tannerellaceae	HISTSYN-PWY: L-histidine biosynthesis	0.375666	7.12809e-06	spearman rho
k__Bacteria|p__Firmicutes|c__Bacilli|o__Lactobacillales|f__Lactobacillaceae|g__Lactobacillus|s__Lactobacillus_gasseri	GLYCOLYSIS-E-D: superpathway of glycolysis and Entner-Doudoroff	0.375539	7.18312e-06	spearman rho
k__Bacteria|p__Firmicutes|c__Bacilli|o__Lactobacillales|f__Lactobacillaceae	PWY0-1297: superpathway of purine deoxyribonucleosides degradation	0.373207	8.26823e-06	spearman rho
k__Bacteria|p__Firmicutes|c__Bacilli|o__Lactobacillales|f__P5D1-392|g__Streptococcus_sp._oral_clone_ASCB12	HSERMETANA-PWY: L-methionine biosynthesis III	0.370483	9.73226e-06	spearman rho
k__Bacteria|p__Firmicutes|c__Bacilli|o__Lactobacillales|f__P5D1-392	HSERMETANA-PWY: L-methionine biosynthesis III	0.370483	9.73226e-06	spearman rho
k__Bacteria|p__Firmicutes|c__Bacilli|o__Lactobacillales|f__Lactobacillaceae|g__Lactobacillus	P161-PWY: acetylene degradation	0.369876	1.00903e-05	spearman rho
k__Bacteria|p__Bacteroidota|c__Bacteroidia|o__Bacteroidales|f__Prevotellaceae|g__Prevotella_7|s__Prevotella_melaninogenica	HISTSYN-PWY: L-histidine biosynthesis	-0.369681	1.0208e-05	spearman rho
k__Bacteria|p__Firmicutes|c__Clostridia|o__Lachnospirales|f__Lachnospiraceae	PWY-5898: superpathway of menaquinol-12 biosynthesis	-0.369635	1.02359e-05	spearman rho
	PWY-5897: superpathway of menaquinol-11 biosynthesis	-0.369635	1.02359e-05	spearman rho
	PWY-5899: superpathway of menaquinol-13 biosynthesis	-0.369635	1.02359e-05	spearman rho
k__Bacteria|p__Firmicutes|c__Clostridia|o__Lachnospirales	PWY-5898: superpathway of menaquinol-12 biosynthesis	-0.369564	1.02792e-05	spearman rho
	PWY-5899: superpathway of menaquinol-13 biosynthesis	-0.369564	1.02792e-05	spearman rho
	PWY-5897: superpathway of menaquinol-11 biosynthesis	-0.369564	1.02792e-05	spearman rho
k__Bacteria|p__Proteobacteria|c__Gammaproteobacteria|o__Enterobacterales|f__Pasteurellaceae|g__Haemophilus|s__Haemophilus_parainfluenzae	HOMOSER-METSYN-PWY: L-methionine biosynthesis I	0.369135	1.05445e-05	spearman rho
k__Bacteria|p__Firmicutes|c__Bacilli|o__Lactobacillales|f__Lactobacillaceae	PWY-5918: superpathay of heme biosynthesis from glutamate	-0.368154	1.11747e-05	spearman rho
k__Bacteria|p__Bacteroidota|c__Bacteroidia|o__Bacteroidales|f__Prevotellaceae	GLUTORN-PWY: L-ornithine biosynthesis	-0.367886	1.13532e-05	spearman rho
k__Bacteria|p__Bacteroidota|c__Bacteroidia|o__Bacteroidales|f__Prevotellaceae|g__Prevotella_7|s__Prevotella_histicola	ARGSYNBSUB-PWY: L-arginine biosynthesis II (acetyl cycle)	-0.367081	1.19051e-05	spearman rho
k__Bacteria|p__Firmicutes|c__Bacilli|o__Lactobacillales|f__P5D1-392	GLUTORN-PWY: L-ornithine biosynthesis	-0.366561	1.22756e-05	spearman rho
k__Bacteria|p__Firmicutes|c__Bacilli|o__Lactobacillales|f__P5D1-392|g__Streptococcus_sp._oral_clone_ASCB12	GLUTORN-PWY: L-ornithine biosynthesis	-0.366561	1.22756e-05	spearman rho
k__Bacteria|p__Firmicutes|c__Clostridia|o__Lachnospirales|f__Lachnospiraceae	PWY-5838: superpathway of menaquinol-8 biosynthesis I	-0.362902	1.52024e-05	spearman rho
k__Bacteria|p__Firmicutes|c__Clostridia|o__Lachnospirales	PWY-5838: superpathway of menaquinol-8 biosynthesis I	-0.362813	1.52805e-05	spearman rho
k__Bacteria|p__Proteobacteria|c__Gammaproteobacteria|o__Enterobacterales|f__Pasteurellaceae|g__Haemophilus|s__Haemophilus_parainfluenzae	P161-PWY: acetylene degradation	-0.362672	1.54065e-05	spearman rho
k__Bacteria|p__Firmicutes|c__Bacilli|o__Lactobacillales|f__P5D1-392|g__Streptococcus_sp._oral_clone_ASCB12	PWY-5918: superpathay of heme biosynthesis from glutamate	0.362665	1.54129e-05	spearman rho
k__Bacteria|p__Firmicutes|c__Bacilli|o__Lactobacillales|f__P5D1-392	PWY-5918: superpathay of heme biosynthesis from glutamate	0.362665	1.54129e-05	spearman rho
k__Bacteria|p__Firmicutes|c__Bacilli|o__Lactobacillales|f__Lactobacillaceae	P161-PWY: acetylene degradation	0.361535	1.6455e-05	spearman rho
k__Bacteria|p__Actinobacteriota	PWY-5840: superpathway of menaquinol-7 biosynthesis	0.361209	1.67688e-05	spearman rho
k__Bacteria|p__Proteobacteria|c__Gammaproteobacteria|o__Pseudomonadales|f__Pseudomonadaceae	FOLSYN-PWY: superpathway of tetrahydrofolate biosynthesis and salvage	-0.360492	1.7477e-05	spearman rho
k__Bacteria|p__Proteobacteria|c__Gammaproteobacteria|o__Pseudomonadales|f__Pseudomonadaceae|g__Pseudomonas	GLYCOLYSIS-E-D: superpathway of glycolysis and Entner-Doudoroff	0.358819	1.92405e-05	spearman rho
k__Bacteria|p__Proteobacteria|c__Gammaproteobacteria|o__Enterobacterales|f__Pasteurellaceae|g__Haemophilus|s__Haemophilus_parainfluenzae	ARGSYNBSUB-PWY: L-arginine biosynthesis II (acetyl cycle)	-0.357341	2.09365e-05	spearman rho
k__Bacteria|p__Firmicutes|c__Bacilli|o__Lactobacillales|f__Lactobacillaceae|g__Lactobacillus	PWY-7539: 6-hydroxymethyl-dihydropterin diphosphate biosynthesis III (Chlamydia)	-0.355912	2.27095e-05	spearman rho
k__Bacteria|p__Firmicutes|c__Bacilli|o__Erysipelotrichales|f__Erysipelotrichaceae|g__Turicibacter	PWY-6467: Kdo transfer to lipid IVA III (Chlamydia)	-0.35456	2.45162e-05	spearman rho
k__Bacteria|p__Bacteroidota|c__Bacteroidia|o__Bacteroidales|f__Prevotellaceae|g__Prevotella_7|s__Prevotella_melaninogenica	PRPP-PWY: superpathway of histidine, purine, and pyrimidine biosynthesis	-0.354185	2.50401e-05	spearman rho
k__Bacteria|p__Firmicutes|c__Bacilli|o__Lactobacillales|f__Lactobacillaceae|g__Lactobacillus	PWY0-1297: superpathway of purine deoxyribonucleosides degradation	0.352922	2.68858e-05	spearman rho
k__Bacteria|p__Firmicutes|c__Clostridia|o__Christensenellales|f__Christensenellaceae|g__Christensenellaceae_R-7_group	ARGSYN-PWY: L-arginine biosynthesis I (via L-ornithine)	0.349907	3.18195e-05	spearman rho
k__Bacteria|p__Firmicutes|c__Clostridia|o__Christensenellales|f__Christensenellaceae	ARGSYN-PWY: L-arginine biosynthesis I (via L-ornithine)	0.349907	3.18195e-05	spearman rho
k__Bacteria|p__Proteobacteria|c__Gammaproteobacteria|o__Pseudomonadales|f__Pseudomonadaceae|g__Pseudomonas	PWY-7539: 6-hydroxymethyl-dihydropterin diphosphate biosynthesis III (Chlamydia)	-0.349868	3.18886e-05	spearman rho
k__Bacteria|p__Bacteroidota|c__Bacteroidia|o__Bacteroidales|f__Prevotellaceae|g__Prevotella_7|s__Prevotella_histicola	GLUCOSE1PMETAB-PWY: glucose and glucose-1-phosphate degradation	0.349815	3.19838e-05	spearman rho
k__Bacteria|p__Firmicutes|c__Clostridia|o__Christensenellales|f__Christensenellaceae	PWY-7400: L-arginine biosynthesis IV (archaebacteria)	0.349466	3.26092e-05	spearman rho
k__Bacteria|p__Firmicutes|c__Clostridia|o__Christensenellales|f__Christensenellaceae|g__Christensenellaceae_R-7_group	PWY-7400: L-arginine biosynthesis IV (archaebacteria)	0.349466	3.26092e-05	spearman rho
k__Bacteria|p__Firmicutes|c__Clostridia|o__Christensenellales	ARGSYN-PWY: L-arginine biosynthesis I (via L-ornithine)	0.348847	3.37489e-05	spearman rho
k__Bacteria|p__Firmicutes|c__Bacilli|o__Lactobacillales|f__P5D1-392	PWY0-1297: superpathway of purine deoxyribonucleosides degradation	-0.348755	3.39208e-05	spearman rho
k__Bacteria|p__Firmicutes|c__Bacilli|o__Lactobacillales|f__P5D1-392|g__Streptococcus_sp._oral_clone_ASCB12	PWY0-1297: superpathway of purine deoxyribonucleosides degradation	-0.348755	3.39208e-05	spearman rho
k__Bacteria|p__Firmicutes|c__Bacilli|o__Lactobacillales|f__Lactobacillaceae|g__Lactobacillus|s__Lactobacillus_gasseri	FOLSYN-PWY: superpathway of tetrahydrofolate biosynthesis and salvage	-0.348648	3.41217e-05	spearman rho
k__Bacteria|p__Firmicutes|c__Clostridia|o__Christensenellales	PWY-7400: L-arginine biosynthesis IV (archaebacteria)	0.348411	3.45733e-05	spearman rho
k__Bacteria|p__Bacteroidota|c__Bacteroidia|o__Bacteroidales|f__Prevotellaceae	GLUCOSE1PMETAB-PWY: glucose and glucose-1-phosphate degradation	0.34782	3.57217e-05	spearman rho
k__Bacteria|p__Firmicutes|c__Bacilli|o__Lactobacillales|f__P5D1-392	KDO-NAGLIPASYN-PWY: superpathway of (Kdo)2-lipid A biosynthesis	0.346267	3.89111e-05	spearman rho
k__Bacteria|p__Firmicutes|c__Bacilli|o__Lactobacillales|f__P5D1-392|g__Streptococcus_sp._oral_clone_ASCB12	KDO-NAGLIPASYN-PWY: superpathway of (Kdo)2-lipid A biosynthesis	0.346267	3.89111e-05	spearman rho
k__Bacteria|p__Firmicutes|c__Clostridia|o__Oscillospirales|f__Oscillospiraceae	PWY-6612: superpathway of tetrahydrofolate biosynthesis	-0.345307	4.10149e-05	spearman rho
	ARGSYN-PWY: L-arginine biosynthesis I (via L-ornithine)	0.345267	4.11033e-05	spearman rho
	PWY-7400: L-arginine biosynthesis IV (archaebacteria)	0.343549	4.51454e-05	spearman rho
k__Bacteria|p__Firmicutes|c__Bacilli|o__Erysipelotrichales|f__Erysipelotrichaceae|g__Turicibacter	P161-PWY: acetylene degradation	0.34178	4.96923e-05	spearman rho
k__Bacteria|p__Firmicutes|c__Bacilli|o__Lactobacillales|f__Lactobacillaceae|g__Lactobacillus|s__Lactobacillus_gasseri	P161-PWY: acetylene degradation	0.341626	5.01077e-05	spearman rho
k__Bacteria|p__Firmicutes|c__Clostridia|o__Christensenellales|f__Christensenellaceae	ARGSYNBSUB-PWY: L-arginine biosynthesis II (acetyl cycle)	0.341591	5.02047e-05	spearman rho
k__Bacteria|p__Firmicutes|c__Clostridia|o__Christensenellales|f__Christensenellaceae|g__Christensenellaceae_R-7_group	ARGSYNBSUB-PWY: L-arginine biosynthesis II (acetyl cycle)	0.341591	5.02047e-05	spearman rho
k__Bacteria|p__Firmicutes|c__Clostridia|o__Christensenellales|f__Christensenellaceae	HISTSYN-PWY: L-histidine biosynthesis	0.341309	5.09749e-05	spearman rho
k__Bacteria|p__Firmicutes|c__Clostridia|o__Christensenellales|f__Christensenellaceae|g__Christensenellaceae_R-7_group	HISTSYN-PWY: L-histidine biosynthesis	0.341309	5.09749e-05	spearman rho
k__Bacteria|p__Firmicutes|c__Clostridia|o__Christensenellales	ARGSYNBSUB-PWY: L-arginine biosynthesis II (acetyl cycle)	0.340424	5.34671e-05	spearman rho
k__Bacteria|p__Bacteroidota|c__Bacteroidia|o__Bacteroidales|f__Prevotellaceae|g__Prevotella	PRPP-PWY: superpathway of histidine, purine, and pyrimidine biosynthesis	-0.340035	5.45974e-05	spearman rho
k__Bacteria|p__Firmicutes|c__Clostridia|o__Christensenellales	HISTSYN-PWY: L-histidine biosynthesis	0.340033	5.46032e-05	spearman rho
k__Bacteria|p__Proteobacteria|c__Gammaproteobacteria|o__Pseudomonadales|f__Pseudomonadaceae	PWY-6612: superpathway of tetrahydrofolate biosynthesis	-0.340006	5.46834e-05	spearman rho
k__Bacteria|p__Firmicutes|c__Bacilli|o__Lactobacillales|f__Lactobacillaceae	PWY-5838: superpathway of menaquinol-8 biosynthesis I	-0.339942	5.48701e-05	spearman rho
	GLUTORN-PWY: L-ornithine biosynthesis	0.339464	5.62973e-05	spearman rho
k__Bacteria|p__Bacteroidota|c__Bacteroidia|o__Bacteroidales|f__Prevotellaceae|g__Prevotella_7	PWY-6892: thiazole biosynthesis I (E. coli)	-0.337928	6.11234e-05	spearman rho
	HISTSYN-PWY: L-histidine biosynthesis	-0.337235	6.34233e-05	spearman rho
k__Bacteria|p__Proteobacteria|c__Gammaproteobacteria|o__Enterobacterales|f__Pasteurellaceae|g__Haemophilus	PWY-5918: superpathay of heme biosynthesis from glutamate	0.336557	6.57529e-05	spearman rho
k__Bacteria|p__Proteobacteria|c__Gammaproteobacteria|o__Enterobacterales|f__Pasteurellaceae|g__Haemophilus|s__Haemophilus_parainfluenzae	PWY-6628: superpathway of L-phenylalanine biosynthesis	-0.336489	6.59919e-05	spearman rho
k__Bacteria|p__Proteobacteria|c__Gammaproteobacteria|o__Pseudomonadales|f__Pseudomonadaceae|g__Pseudomonas	1CMET2-PWY: N10-formyl-tetrahydrofolate biosynthesis	-0.335226	7.0563e-05	spearman rho
k__Bacteria|p__Firmicutes|c__Bacilli|o__Erysipelotrichales|f__Erysipelotrichaceae|g__Turicibacter	PWY0-1297: superpathway of purine deoxyribonucleosides degradation	0.334662	7.26975e-05	spearman rho
k__Bacteria|p__Proteobacteria|c__Gammaproteobacteria|o__Enterobacterales|f__Pasteurellaceae|g__Haemophilus	MET-SAM-PWY: superpathway of S-adenosyl-L-methionine biosynthesis	0.333421	7.76088e-05	spearman rho
k__Bacteria|p__Bacteroidota|c__Bacteroidia|o__Bacteroidales|f__Prevotellaceae	PWY0-1297: superpathway of purine deoxyribonucleosides degradation	-0.33288	7.98476e-05	spearman rho
k__Bacteria|p__Proteobacteria|c__Gammaproteobacteria|o__Enterobacterales|f__Pasteurellaceae|g__Haemophilus	HOMOSER-METSYN-PWY: L-methionine biosynthesis I	0.332158	8.29265e-05	spearman rho
k__Bacteria|p__Proteobacteria|c__Gammaproteobacteria|o__Enterobacterales|f__Pasteurellaceae|g__Haemophilus|s__Haemophilus_parainfluenzae	PRPP-PWY: superpathway of histidine, purine, and pyrimidine biosynthesis	-0.331485	8.5897e-05	spearman rho
k__Bacteria|p__Firmicutes|c__Bacilli|o__Lactobacillales|f__P5D1-392	HISTSYN-PWY: L-histidine biosynthesis	-0.330947	8.83404e-05	spearman rho
k__Bacteria|p__Firmicutes|c__Bacilli|o__Lactobacillales|f__P5D1-392|g__Streptococcus_sp._oral_clone_ASCB12	HISTSYN-PWY: L-histidine biosynthesis	-0.330947	8.83404e-05	spearman rho
k__Bacteria|p__Firmicutes|c__Clostridia|o__Lachnospirales|f__Lachnospiraceae	PWY-5840: superpathway of menaquinol-7 biosynthesis	-0.330419	9.08023e-05	spearman rho
k__Bacteria|p__Firmicutes|c__Bacilli|o__Bacillales	PWY-2941: L-lysine biosynthesis II	0.330342	9.11709e-05	spearman rho
k__Bacteria|p__Firmicutes|c__Bacilli|o__Bacillales|f__Bacillaceae|g__Bacillus	PWY-2941: L-lysine biosynthesis II	0.330212	9.17875e-05	spearman rho
k__Bacteria|p__Firmicutes|c__Bacilli|o__Bacillales|f__Bacillaceae	PWY-2941: L-lysine biosynthesis II	0.330212	9.17875e-05	spearman rho
k__Bacteria|p__Firmicutes|c__Clostridia|o__Lachnospirales	PWY-5840: superpathway of menaquinol-7 biosynthesis	-0.330192	9.18818e-05	spearman rho
k__Bacteria|p__Firmicutes|c__Bacilli|o__Lactobacillales|f__Lactobacillaceae	PWY-5897: superpathway of menaquinol-11 biosynthesis	-0.330143	9.21151e-05	spearman rho
	PWY-5898: superpathway of menaquinol-12 biosynthesis	-0.330143	9.21151e-05	spearman rho
	PWY-5899: superpathway of menaquinol-13 biosynthesis	-0.330143	9.21151e-05	spearman rho
k__Bacteria|p__Bacteroidota|c__Bacteroidia|o__Bacteroidales|f__Tannerellaceae	GLUTORN-PWY: L-ornithine biosynthesis	0.329626	9.46222e-05	spearman rho
k__Bacteria|p__Firmicutes|c__Bacilli|o__Bacillales	P161-PWY: acetylene degradation	0.329546	9.50176e-05	spearman rho
k__Bacteria|p__Firmicutes|c__Bacilli|o__Bacillales|f__Bacillaceae	P161-PWY: acetylene degradation	0.32938	9.58371e-05	spearman rho
k__Bacteria|p__Firmicutes|c__Bacilli|o__Bacillales|f__Bacillaceae|g__Bacillus	P161-PWY: acetylene degradation	0.32938	9.58371e-05	spearman rho
k__Bacteria|p__Proteobacteria|c__Gammaproteobacteria|o__Pseudomonadales|f__Pseudomonadaceae|g__Pseudomonas	PWY-5659: GDP-mannose biosynthesis	-0.328812	9.87017e-05	spearman rho
k__Bacteria|p__Firmicutes|c__Bacilli|o__Lactobacillales|f__Lactobacillaceae|g__Lactobacillus|s__Lactobacillus_gasseri	PWY-6612: superpathway of tetrahydrofolate biosynthesis	-0.328673	9.94145e-05	spearman rho
k__Bacteria|p__Bacteroidota|c__Bacteroidia|o__Bacteroidales|f__Rikenellaceae	ARGSYN-PWY: L-arginine biosynthesis I (via L-ornithine)	0.328451	0.000100559	spearman rho
k__Bacteria|p__Bacteroidota|c__Bacteroidia|o__Bacteroidales|f__Prevotellaceae|g__Prevotella_7	PWY0-1297: superpathway of purine deoxyribonucleosides degradation	-0.327924	0.000103334	spearman rho
k__Bacteria|p__Proteobacteria|c__Gammaproteobacteria|o__Pseudomonadales|f__Pseudomonadaceae|g__Pseudomonas	P161-PWY: acetylene degradation	0.32749	0.000105673	spearman rho
k__Bacteria|p__Firmicutes|c__Bacilli|o__Lactobacillales|f__P5D1-392|g__Streptococcus_sp._oral_clone_ASCB12	PWY0-1296: purine ribonucleosides degradation	-0.327449	0.000105896	spearman rho
k__Bacteria|p__Firmicutes|c__Bacilli|o__Lactobacillales|f__P5D1-392	PWY0-1296: purine ribonucleosides degradation	-0.327449	0.000105896	spearman rho
k__Bacteria|p__Proteobacteria|c__Gammaproteobacteria|o__Enterobacterales|f__Pasteurellaceae|g__Haemophilus	PWY-6628: superpathway of L-phenylalanine biosynthesis	-0.327192	0.000107304	spearman rho
k__Bacteria|p__Firmicutes|c__Bacilli|o__Lactobacillales|f__Lactobacillaceae	PWY-2941: L-lysine biosynthesis II	0.327119	0.000107709	spearman rho
k__Bacteria|p__Bacteroidota|c__Bacteroidia|o__Bacteroidales|f__Prevotellaceae|g__Prevotella_7|s__Prevotella_histicola	PWY-6892: thiazole biosynthesis I (E. coli)	-0.327012	0.000108305	spearman rho
	GLYCOLYSIS-E-D: superpathway of glycolysis and Entner-Doudoroff	-0.327007	0.000108332	spearman rho
k__Bacteria|p__Bacteroidota|c__Bacteroidia|o__Bacteroidales|f__Rikenellaceae	PWY-7400: L-arginine biosynthesis IV (archaebacteria)	0.326389	0.000111829	spearman rho
k__Bacteria|p__Bacteroidota|c__Bacteroidia|o__Bacteroidales	HISTSYN-PWY: L-histidine biosynthesis	-0.325783	0.000115356	spearman rho
k__Bacteria|p__Firmicutes|c__Bacilli|o__Erysipelotrichales|f__Erysipelotrichaceae|g__Turicibacter	PWY-6897: thiamin salvage II	-0.325781	0.000115365	spearman rho
k__Bacteria|p__Bacteroidota|c__Bacteroidia|o__Bacteroidales|f__Prevotellaceae|g__Prevotella_7|s__Prevotella_histicola	P161-PWY: acetylene degradation	-0.325305	0.000118212	spearman rho
k__Bacteria|p__Firmicutes|c__Bacilli|o__Erysipelotrichales|f__Erysipelotrichaceae|g__Turicibacter	ARGSYN-PWY: L-arginine biosynthesis I (via L-ornithine)	0.324932	0.000120483	spearman rho
k__Bacteria|p__Firmicutes|c__Clostridia|o__Oscillospirales|f__Oscillospiraceae	ARGSYNBSUB-PWY: L-arginine biosynthesis II (acetyl cycle)	0.324351	0.000124112	spearman rho
k__Bacteria|p__Firmicutes|c__Clostridia|o__Christensenellales|f__Christensenellaceae|g__Christensenellaceae_R-7_group	PWY-5838: superpathway of menaquinol-8 biosynthesis I	-0.324112	0.000125628	spearman rho
k__Bacteria|p__Firmicutes|c__Clostridia|o__Christensenellales|f__Christensenellaceae	PWY-5838: superpathway of menaquinol-8 biosynthesis I	-0.324112	0.000125628	spearman rho
k__Bacteria|p__Firmicutes|c__Bacilli|o__Lactobacillales|f__Lactobacillaceae	ARGSYNBSUB-PWY: L-arginine biosynthesis II (acetyl cycle)	0.324085	0.0001258	spearman rho
k__Bacteria|p__Bacteroidota|c__Bacteroidia|o__Bacteroidales	GLUCOSE1PMETAB-PWY: glucose and glucose-1-phosphate degradation	0.32372	0.000128163	spearman rho
k__Bacteria|p__Firmicutes|c__Bacilli|o__Lactobacillales|f__Lactobacillaceae|g__Lactobacillus	PWY-5918: superpathay of heme biosynthesis from glutamate	-0.323568	0.000129152	spearman rho
k__Bacteria|p__Firmicutes|c__Clostridia|o__Oscillospirales|f__Oscillospiraceae	FOLSYN-PWY: superpathway of tetrahydrofolate biosynthesis and salvage	-0.323227	0.00013141	spearman rho
k__Bacteria|p__Firmicutes|c__Bacilli|o__Lactobacillales|f__Lactobacillaceae	PWY-7539: 6-hydroxymethyl-dihydropterin diphosphate biosynthesis III (Chlamydia)	-0.323193	0.000131639	spearman rho
k__Bacteria|p__Firmicutes|c__Bacilli|o__Bacillales	ARGSYN-PWY: L-arginine biosynthesis I (via L-ornithine)	0.323013	0.000132846	spearman rho
k__Bacteria|p__Firmicutes|c__Clostridia|o__Christensenellales|f__Christensenellaceae	GLUTORN-PWY: L-ornithine biosynthesis	0.322868	0.000133824	spearman rho
k__Bacteria|p__Firmicutes|c__Clostridia|o__Christensenellales|f__Christensenellaceae|g__Christensenellaceae_R-7_group	GLUTORN-PWY: L-ornithine biosynthesis	0.322868	0.000133824	spearman rho
k__Bacteria|p__Proteobacteria|c__Gammaproteobacteria|o__Pseudomonadales|f__Pseudomonadaceae	GLYCOLYSIS-E-D: superpathway of glycolysis and Entner-Doudoroff	0.322754	0.000134602	spearman rho
k__Bacteria|p__Firmicutes|c__Bacilli|o__Bacillales|f__Bacillaceae|g__Bacillus	ARGSYN-PWY: L-arginine biosynthesis I (via L-ornithine)	0.322646	0.000135342	spearman rho
k__Bacteria|p__Firmicutes|c__Bacilli|o__Bacillales|f__Bacillaceae	ARGSYN-PWY: L-arginine biosynthesis I (via L-ornithine)	0.322646	0.000135342	spearman rho
k__Bacteria|p__Firmicutes|c__Clostridia|o__Christensenellales	PWY-5838: superpathway of menaquinol-8 biosynthesis I	-0.32202	0.000139692	spearman rho
k__Bacteria|p__Firmicutes|c__Bacilli|o__Bacillales	HISTSYN-PWY: L-histidine biosynthesis	0.322016	0.000139725	spearman rho
k__Bacteria|p__Firmicutes|c__Bacilli|o__Erysipelotrichales|f__Erysipelotrichaceae|g__Turicibacter	PWY-7400: L-arginine biosynthesis IV (archaebacteria)	0.321934	0.0001403	spearman rho
k__Bacteria|p__Firmicutes|c__Bacilli|o__Bacillales|f__Bacillaceae	HISTSYN-PWY: L-histidine biosynthesis	0.321685	0.000142082	spearman rho
k__Bacteria|p__Firmicutes|c__Bacilli|o__Bacillales|f__Bacillaceae|g__Bacillus	HISTSYN-PWY: L-histidine biosynthesis	0.321685	0.000142082	spearman rho
k__Bacteria|p__Firmicutes|c__Bacilli|o__Lactobacillales|f__P5D1-392	ARGSYNBSUB-PWY: L-arginine biosynthesis II (acetyl cycle)	-0.321519	0.000143276	spearman rho
k__Bacteria|p__Firmicutes|c__Bacilli|o__Lactobacillales|f__P5D1-392|g__Streptococcus_sp._oral_clone_ASCB12	ARGSYNBSUB-PWY: L-arginine biosynthesis II (acetyl cycle)	-0.321519	0.000143276	spearman rho
k__Bacteria|p__Firmicutes|c__Clostridia|o__Christensenellales	GLUTORN-PWY: L-ornithine biosynthesis	0.321077	0.000146504	spearman rho
k__Bacteria|p__Firmicutes|c__Bacilli|o__Bacillales	PWY-7400: L-arginine biosynthesis IV (archaebacteria)	0.320569	0.000150299	spearman rho
k__Bacteria|p__Firmicutes|c__Bacilli|o__Lactobacillales|f__P5D1-392|g__Streptococcus_sp._oral_clone_ASCB12	PWY0-1298: superpathway of pyrimidine deoxyribonucleosides degradation	-0.320497	0.000150845	spearman rho
k__Bacteria|p__Firmicutes|c__Bacilli|o__Lactobacillales|f__P5D1-392	PWY0-1298: superpathway of pyrimidine deoxyribonucleosides degradation	-0.320497	0.000150845	spearman rho
k__Bacteria|p__Firmicutes|c__Bacilli|o__Bacillales|f__Bacillaceae|g__Bacillus	PWY-7400: L-arginine biosynthesis IV (archaebacteria)	0.320202	0.000153098	spearman rho
k__Bacteria|p__Firmicutes|c__Bacilli|o__Bacillales|f__Bacillaceae	PWY-7400: L-arginine biosynthesis IV (archaebacteria)	0.320202	0.000153098	spearman rho
k__Bacteria|p__Firmicutes|c__Bacilli|o__Bacillales	ARGSYNBSUB-PWY: L-arginine biosynthesis II (acetyl cycle)	0.318632	0.000165618	spearman rho
k__Bacteria|p__Firmicutes|c__Bacilli|o__Bacillales|f__Bacillaceae	ARGSYNBSUB-PWY: L-arginine biosynthesis II (acetyl cycle)	0.318287	0.0001685	spearman rho
k__Bacteria|p__Firmicutes|c__Bacilli|o__Bacillales|f__Bacillaceae|g__Bacillus	ARGSYNBSUB-PWY: L-arginine biosynthesis II (acetyl cycle)	0.318287	0.0001685	spearman rho
k__Bacteria|p__Actinobacteriota|c__Coriobacteriia|o__Coriobacteriales|f__Coriobacteriaceae|g__Collinsella	PWY-5838: superpathway of menaquinol-8 biosynthesis I	-0.31739	0.000176193	spearman rho
k__Bacteria|p__Actinobacteriota|c__Coriobacteriia|o__Coriobacteriales|f__Coriobacteriaceae	PWY-5838: superpathway of menaquinol-8 biosynthesis I	-0.31739	0.000176193	spearman rho
k__Bacteria|p__Bacteroidota|c__Bacteroidia|o__Bacteroidales|f__Prevotellaceae|g__Prevotella	PWY-6630: superpathway of L-tyrosine biosynthesis	-0.316735	0.000182024	spearman rho
k__Bacteria|p__Firmicutes|c__Clostridia|o__Oscillospirales|f__[Eubacterium]_coprostanoligenes_group	ARGSYN-PWY: L-arginine biosynthesis I (via L-ornithine)	0.31643	0.000184801	spearman rho
	PWY-7400: L-arginine biosynthesis IV (archaebacteria)	0.315298	0.000195442	spearman rho
k__Bacteria|p__Actinobacteriota|c__Coriobacteriia|o__Coriobacteriales|f__Coriobacteriaceae	PWY-5899: superpathway of menaquinol-13 biosynthesis	-0.315058	0.00019777	spearman rho
k__Bacteria|p__Actinobacteriota|c__Coriobacteriia|o__Coriobacteriales|f__Coriobacteriaceae|g__Collinsella	PWY-5897: superpathway of menaquinol-11 biosynthesis	-0.315058	0.00019777	spearman rho
	PWY-5898: superpathway of menaquinol-12 biosynthesis	-0.315058	0.00019777	spearman rho
	PWY-5899: superpathway of menaquinol-13 biosynthesis	-0.315058	0.00019777	spearman rho
k__Bacteria|p__Actinobacteriota|c__Coriobacteriia|o__Coriobacteriales|f__Coriobacteriaceae	PWY-5898: superpathway of menaquinol-12 biosynthesis	-0.315058	0.00019777	spearman rho
	PWY-5897: superpathway of menaquinol-11 biosynthesis	-0.315058	0.00019777	spearman rho
k__Bacteria|p__Firmicutes|c__Bacilli|o__Lactobacillales|f__P5D1-392	HEME-BIOSYNTHESIS-II: heme biosynthesis I (aerobic)	0.314288	0.000205414	spearman rho
k__Bacteria|p__Firmicutes|c__Bacilli|o__Lactobacillales|f__P5D1-392|g__Streptococcus_sp._oral_clone_ASCB12	HEME-BIOSYNTHESIS-II: heme biosynthesis I (aerobic)	0.314288	0.000205414	spearman rho
k__Bacteria|p__Firmicutes|c__Clostridia|o__Christensenellales|f__Christensenellaceae	PWY-5897: superpathway of menaquinol-11 biosynthesis	-0.313589	0.000212589	spearman rho
	PWY-5898: superpathway of menaquinol-12 biosynthesis	-0.313589	0.000212589	spearman rho
	PWY-5899: superpathway of menaquinol-13 biosynthesis	-0.313589	0.000212589	spearman rho
k__Bacteria|p__Firmicutes|c__Clostridia|o__Christensenellales|f__Christensenellaceae|g__Christensenellaceae_R-7_group	PWY-5899: superpathway of menaquinol-13 biosynthesis	-0.313589	0.000212589	spearman rho
	PWY-5898: superpathway of menaquinol-12 biosynthesis	-0.313589	0.000212589	spearman rho
	PWY-5897: superpathway of menaquinol-11 biosynthesis	-0.313589	0.000212589	spearman rho
k__Bacteria|p__Firmicutes|c__Clostridia|o__Oscillospirales|f__Oscillospiraceae	HISTSYN-PWY: L-histidine biosynthesis	0.313152	0.000217197	spearman rho
k__Bacteria|p__Firmicutes|c__Bacilli|o__Lactobacillales|f__Lactobacillaceae|g__Lactobacillus	PWY-2941: L-lysine biosynthesis II	0.312389	0.000225461	spearman rho
k__Bacteria|p__Firmicutes|c__Clostridia|o__Christensenellales	PWY-5899: superpathway of menaquinol-13 biosynthesis	-0.311455	0.000235971	spearman rho
	PWY-5897: superpathway of menaquinol-11 biosynthesis	-0.311455	0.000235971	spearman rho
	PWY-5898: superpathway of menaquinol-12 biosynthesis	-0.311455	0.000235971	spearman rho
k__Bacteria|p__Bacteroidota|c__Bacteroidia|o__Bacteroidales|f__Prevotellaceae|g__Prevotella	PWY-5347: superpathway of L-methionine biosynthesis (transsulfuration)	0.310989	0.000241384	spearman rho
k__Bacteria|p__Firmicutes|c__Bacilli|o__Lactobacillales|f__Lactobacillaceae	PWY0-1296: purine ribonucleosides degradation	0.310638	0.000245539	spearman rho
	PWY0-1298: superpathway of pyrimidine deoxyribonucleosides degradation	0.310097	0.000252075	spearman rho
k__Bacteria|p__Firmicutes|c__Bacilli|o__Lactobacillales|f__Lactobacillaceae|g__Limosilactobacillus	PWY-2941: L-lysine biosynthesis II	0.310087	0.000252194	spearman rho
k__Bacteria|p__Firmicutes|c__Bacilli|o__Lactobacillales|f__Lactobacillaceae	ARGSYN-PWY: L-arginine biosynthesis I (via L-ornithine)	0.309667	0.000257371	spearman rho
k__Bacteria|p__Bacteroidota|c__Bacteroidia	PWY-6630: superpathway of L-tyrosine biosynthesis	-0.308911	0.00026695	spearman rho
k__Bacteria|p__Bacteroidota	PWY-6630: superpathway of L-tyrosine biosynthesis	-0.308911	0.00026695	spearman rho
k__Bacteria|p__Firmicutes|c__Bacilli|o__Lactobacillales|f__Lactobacillaceae|g__Lactobacillus|s__Lactobacillus_gasseri	PWY-7539: 6-hydroxymethyl-dihydropterin diphosphate biosynthesis III (Chlamydia)	-0.308426	0.000273269	spearman rho
k__Bacteria|p__Firmicutes|c__Clostridia|o__Oscillospirales|f__Butyricicoccaceae|g__Butyricicoccus	PWY-7539: 6-hydroxymethyl-dihydropterin diphosphate biosynthesis III (Chlamydia)	-0.308346	0.000274323	spearman rho
k__Bacteria|p__Firmicutes|c__Clostridia|o__Oscillospirales|f__Butyricicoccaceae	PWY-7539: 6-hydroxymethyl-dihydropterin diphosphate biosynthesis III (Chlamydia)	-0.308346	0.000274323	spearman rho
k__Bacteria|p__Firmicutes|c__Bacilli|o__Lactobacillales|f__Lactobacillaceae	PWY-7400: L-arginine biosynthesis IV (archaebacteria)	0.308097	0.00027764	spearman rho
k__Bacteria|p__Bacteroidota|c__Bacteroidia|o__Bacteroidales|f__Prevotellaceae|g__Prevotella_7|s__Prevotella_histicola	PWY-5347: superpathway of L-methionine biosynthesis (transsulfuration)	0.306199	0.000304097	spearman rho
k__Bacteria|p__Firmicutes|c__Bacilli|o__Lactobacillales|f__Lactobacillaceae	HSERMETANA-PWY: L-methionine biosynthesis III	-0.306043	0.000306375	spearman rho
k__Bacteria|p__Firmicutes|c__Bacilli|o__Lactobacillales|f__Lactobacillaceae|g__Limosilactobacillus	FOLSYN-PWY: superpathway of tetrahydrofolate biosynthesis and salvage	-0.30596	0.000307591	spearman rho
k__Bacteria|p__Bacteroidota|c__Bacteroidia|o__Bacteroidales|f__Prevotellaceae	PWY-5918: superpathay of heme biosynthesis from glutamate	-0.304834	0.000324565	spearman rho
k__Bacteria|p__Bacteroidota|c__Bacteroidia|o__Bacteroidales|f__Rikenellaceae	ARGSYNBSUB-PWY: L-arginine biosynthesis II (acetyl cycle)	0.304666	0.000327165	spearman rho
k__Bacteria|p__Proteobacteria|c__Gammaproteobacteria|o__Enterobacterales|f__Pasteurellaceae|g__Haemophilus|s__Haemophilus_parainfluenzae	HEME-BIOSYNTHESIS-II: heme biosynthesis I (aerobic)	0.304214	0.000334263	spearman rho
k__Bacteria|p__Firmicutes|c__Bacilli|o__Erysipelotrichales|f__Erysipelotrichaceae|g__Turicibacter	PWY-6612: superpathway of tetrahydrofolate biosynthesis	-0.303951	0.00033846	spearman rho
k__Bacteria|p__Bacteroidota|c__Bacteroidia	HISTSYN-PWY: L-histidine biosynthesis	-0.303887	0.000339486	spearman rho
k__Bacteria|p__Bacteroidota	HISTSYN-PWY: L-histidine biosynthesis	-0.303887	0.000339486	spearman rho
k__Bacteria|p__Firmicutes|c__Bacilli|o__Lactobacillales|f__P5D1-392	FOLSYN-PWY: superpathway of tetrahydrofolate biosynthesis and salvage	0.30375	0.000341708	spearman rho
k__Bacteria|p__Firmicutes|c__Bacilli|o__Lactobacillales|f__P5D1-392|g__Streptococcus_sp._oral_clone_ASCB12	FOLSYN-PWY: superpathway of tetrahydrofolate biosynthesis and salvage	0.30375	0.000341708	spearman rho
k__Bacteria|p__Firmicutes|c__Bacilli|o__Lactobacillales|f__Lactobacillaceae	PWY-5840: superpathway of menaquinol-7 biosynthesis	-0.303317	0.000348789	spearman rho
k__Bacteria|p__Firmicutes|c__Clostridia|o__Oscillospirales|f__Oscillospiraceae	PWY0-1297: superpathway of purine deoxyribonucleosides degradation	0.303289	0.000349252	spearman rho
k__Bacteria|p__Firmicutes|c__Bacilli|o__Lactobacillales|f__P5D1-392	PWY-7400: L-arginine biosynthesis IV (archaebacteria)	-0.302633	0.000360253	spearman rho
k__Bacteria|p__Firmicutes|c__Bacilli|o__Lactobacillales|f__P5D1-392|g__Streptococcus_sp._oral_clone_ASCB12	PWY-7400: L-arginine biosynthesis IV (archaebacteria)	-0.302633	0.000360253	spearman rho
k__Bacteria|p__Firmicutes|c__Erysipelotrichi|o__Erysipelotrichales|f__Erysipelotrichaceae	ARGSYN-PWY: L-arginine biosynthesis I (via L-ornithine)	0.302333	0.000365385	spearman rho
k__Bacteria|p__Firmicutes|c__Erysipelotrichi	ARGSYN-PWY: L-arginine biosynthesis I (via L-ornithine)	0.302333	0.000365385	spearman rho
	PWY-7400: L-arginine biosynthesis IV (archaebacteria)	0.301855	0.000373708	spearman rho
k__Bacteria|p__Firmicutes|c__Erysipelotrichi|o__Erysipelotrichales|f__Erysipelotrichaceae	PWY-7400: L-arginine biosynthesis IV (archaebacteria)	0.301855	0.000373708	spearman rho
k__Bacteria|p__Firmicutes|c__Erysipelotrichi|o__Erysipelotrichales	ARGSYN-PWY: L-arginine biosynthesis I (via L-ornithine)	0.301782	0.000374997	spearman rho
k__Bacteria|p__Firmicutes|c__Clostridia|o__Oscillospirales|f__Oscillospiraceae|g__Flavonifractor	ARGSYN-PWY: L-arginine biosynthesis I (via L-ornithine)	0.301485	0.000380266	spearman rho
k__Bacteria|p__Firmicutes|c__Bacilli|o__Lactobacillales|f__Lactobacillaceae|g__Lactobacillus|s__Lactobacillus_gasseri	PWY0-1297: superpathway of purine deoxyribonucleosides degradation	0.301377	0.000382193	spearman rho
k__Bacteria|p__Firmicutes|c__Erysipelotrichi|o__Erysipelotrichales	PWY-7400: L-arginine biosynthesis IV (archaebacteria)	0.301279	0.000383962	spearman rho
k__Bacteria|p__Firmicutes|c__Clostridia|o__Oscillospirales|f__Butyricicoccaceae	PWY-6612: superpathway of tetrahydrofolate biosynthesis	-0.301257	0.000384367	spearman rho
k__Bacteria|p__Firmicutes|c__Clostridia|o__Oscillospirales|f__Butyricicoccaceae|g__Butyricicoccus	PWY-6612: superpathway of tetrahydrofolate biosynthesis	-0.301257	0.000384367	spearman rho
k__Bacteria|p__Firmicutes|c__Bacilli|o__Lactobacillales|f__Lactobacillaceae|g__Lactobacillus	PWY-6897: thiamin salvage II	-0.30118	0.000385748	spearman rho
k__Bacteria|p__Firmicutes|c__Clostridia|o__Oscillospirales|f__Oscillospiraceae|g__Flavonifractor|s__Flavonifractor_plautii	ARGSYN-PWY: L-arginine biosynthesis I (via L-ornithine)	0.301074	0.000387675	spearman rho
k__Bacteria|p__Firmicutes|c__Clostridia|o__Oscillospirales|f__Oscillospiraceae	P161-PWY: acetylene degradation	0.300921	0.00039047	spearman rho
k__Bacteria|p__Firmicutes|c__Clostridia|o__Oscillospirales|f__Oscillospiraceae|g__Intestinimonas	PWY-5838: superpathway of menaquinol-8 biosynthesis I	-0.30074	0.000393807	spearman rho
k__Bacteria|p__Firmicutes|c__Clostridia|o__Oscillospirales|f__Butyricicoccaceae|g__Butyricicoccus	ARGSYN-PWY: L-arginine biosynthesis I (via L-ornithine)	0.300471	0.000398797	spearman rho
k__Bacteria|p__Firmicutes|c__Clostridia|o__Oscillospirales|f__Butyricicoccaceae	ARGSYN-PWY: L-arginine biosynthesis I (via L-ornithine)	0.300471	0.000398797	spearman rho
k__Bacteria|p__Bacteroidota|c__Bacteroidia|o__Bacteroidales	PWY-6630: superpathway of L-tyrosine biosynthesis	-0.300141	0.000404999	spearman rho
k__Bacteria|p__Firmicutes|c__Clostridia|o__Oscillospirales|f__Oscillospiraceae|g__Intestinimonas|s__Intestinimonas_butyriciproducens	PWY-5838: superpathway of menaquinol-8 biosynthesis I	-0.300138	0.000405063	spearman rho
	ARGSYN-PWY: L-arginine biosynthesis I (via L-ornithine)	0.299746	0.00041255	spearman rho
k__Bacteria|p__Firmicutes|c__Clostridia|o__Oscillospirales|f__Butyricicoccaceae	PWY-7400: L-arginine biosynthesis IV (archaebacteria)	0.299548	0.000416386	spearman rho
k__Bacteria|p__Firmicutes|c__Clostridia|o__Oscillospirales|f__Butyricicoccaceae|g__Butyricicoccus	PWY-7400: L-arginine biosynthesis IV (archaebacteria)	0.299548	0.000416386	spearman rho
k__Bacteria|p__Firmicutes|c__Clostridia|o__Oscillospirales|f__Oscillospiraceae|g__Intestinimonas	ARGSYN-PWY: L-arginine biosynthesis I (via L-ornithine)	0.299533	0.000416677	spearman rho
k__Bacteria|p__Proteobacteria|c__Gammaproteobacteria|o__Pseudomonadales|f__Pseudomonadaceae	PWY-7539: 6-hydroxymethyl-dihydropterin diphosphate biosynthesis III (Chlamydia)	-0.299463	0.000418037	spearman rho
k__Bacteria|p__Firmicutes|c__Bacilli|o__Erysipelotrichales|f__Erysipelotrichaceae|g__Turicibacter	ARGSYNBSUB-PWY: L-arginine biosynthesis II (acetyl cycle)	0.299237	0.000422468	spearman rho
k__Bacteria|p__Actinobacteriota	PWY0-1298: superpathway of pyrimidine deoxyribonucleosides degradation	-0.298932	0.00042853	spearman rho
k__Bacteria|p__Firmicutes|c__Clostridia|o__Oscillospirales|f__Oscillospiraceae|g__Flavonifractor	PWY-7400: L-arginine biosynthesis IV (archaebacteria)	0.298834	0.000430487	spearman rho
k__Bacteria|p__Firmicutes|c__Clostridia|o__Oscillospirales|f__Oscillospiraceae|g__Flavonifractor|s__Flavonifractor_plautii	PWY-7400: L-arginine biosynthesis IV (archaebacteria)	0.298423	0.000438795	spearman rho
k__Bacteria|p__Firmicutes|c__Bacilli|o__Lactobacillales|f__P5D1-392|g__Streptococcus_sp._oral_clone_ASCB12	ARGSYN-PWY: L-arginine biosynthesis I (via L-ornithine)	-0.298195	0.000443472	spearman rho
k__Bacteria|p__Firmicutes|c__Bacilli|o__Lactobacillales|f__P5D1-392	ARGSYN-PWY: L-arginine biosynthesis I (via L-ornithine)	-0.298195	0.000443472	spearman rho
k__Bacteria|p__Firmicutes|c__Clostridia|o__Oscillospirales|f__Oscillospiraceae|g__Intestinimonas|s__Intestinimonas_butyriciproducens	PWY-7400: L-arginine biosynthesis IV (archaebacteria)	0.297891	0.000449777	spearman rho
k__Bacteria|p__Firmicutes|c__Clostridia|o__Oscillospirales|f__Oscillospiraceae|g__Intestinimonas	PWY-7400: L-arginine biosynthesis IV (archaebacteria)	0.297678	0.000454246	spearman rho
k__Bacteria|p__Firmicutes|c__Bacilli|o__Lactobacillales|f__Lactobacillaceae|g__Lactobacillus|s__Lactobacillus_gasseri	PWY-5347: superpathway of L-methionine biosynthesis (transsulfuration)	-0.297334	0.000461559	spearman rho
k__Bacteria|p__Bacteroidota	GLUCOSE1PMETAB-PWY: glucose and glucose-1-phosphate degradation	0.297225	0.000463892	spearman rho
k__Bacteria|p__Bacteroidota|c__Bacteroidia	GLUCOSE1PMETAB-PWY: glucose and glucose-1-phosphate degradation	0.297225	0.000463892	spearman rho
k__Bacteria|p__Firmicutes|c__Bacilli|o__Lactobacillales|f__Lactobacillaceae	HISTSYN-PWY: L-histidine biosynthesis	0.297098	0.000466623	spearman rho
k__Bacteria|p__Firmicutes|c__Bacilli|o__Lactobacillales|f__Lactobacillaceae|g__Lacticaseibacillus	HSERMETANA-PWY: L-methionine biosynthesis III	-0.297091	0.00046678	spearman rho
k__Bacteria|p__Firmicutes|c__Clostridia|o__Oscillospirales|f__Oscillospiraceae|g__Flavonifractor|s__Flavonifractor_plautii	PWY-6612: superpathway of tetrahydrofolate biosynthesis	-0.296999	0.00046876	spearman rho
k__Bacteria|p__Firmicutes|c__Bacilli|o__Lactobacillales|f__Lactobacillaceae|g__Lactobacillus|s__Lactobacillus_gasseri	PWY-5918: superpathay of heme biosynthesis from glutamate	-0.296877	0.000471406	spearman rho
k__Bacteria|p__Firmicutes|c__Clostridia|o__Oscillospirales|f__Oscillospiraceae|g__Flavonifractor	PWY-6612: superpathway of tetrahydrofolate biosynthesis	-0.296718	0.000474891	spearman rho
k__Bacteria|p__Firmicutes|c__Bacilli|o__Lactobacillales|f__Lactobacillaceae|g__Lactobacillus|s__Lactobacillus_gasseri	HSERMETANA-PWY: L-methionine biosynthesis III	-0.296712	0.000475034	spearman rho
k__Bacteria|p__Firmicutes|c__Clostridia|o__Christensenellales|f__Christensenellaceae|g__Christensenellaceae_R-7_group	P161-PWY: acetylene degradation	0.296682	0.000475674	spearman rho
k__Bacteria|p__Firmicutes|c__Clostridia|o__Christensenellales|f__Christensenellaceae	P161-PWY: acetylene degradation	0.296682	0.000475674	spearman rho
k__Bacteria|p__Firmicutes|c__Clostridia|o__Christensenellales|f__Christensenellaceae|g__Christensenellaceae_R-7_group	PWY0-1297: superpathway of purine deoxyribonucleosides degradation	0.29593	0.000492476	spearman rho
k__Bacteria|p__Firmicutes|c__Clostridia|o__Christensenellales|f__Christensenellaceae	PWY0-1297: superpathway of purine deoxyribonucleosides degradation	0.29593	0.000492476	spearman rho
k__Bacteria|p__Firmicutes|c__Bacilli|o__Lactobacillales|f__P5D1-392	PWY-6612: superpathway of tetrahydrofolate biosynthesis	0.295541	0.000501383	spearman rho
k__Bacteria|p__Firmicutes|c__Bacilli|o__Lactobacillales|f__P5D1-392|g__Streptococcus_sp._oral_clone_ASCB12	PWY-6612: superpathway of tetrahydrofolate biosynthesis	0.295541	0.000501383	spearman rho
k__Bacteria|p__Firmicutes|c__Clostridia|o__Christensenellales	P161-PWY: acetylene degradation	0.295258	0.000507959	spearman rho
k__Bacteria|p__Firmicutes|c__Bacilli|o__Lactobacillales|f__P5D1-392|g__Streptococcus_sp._oral_clone_ASCB12	P161-PWY: acetylene degradation	-0.295153	0.000510408	spearman rho
k__Bacteria|p__Firmicutes|c__Bacilli|o__Lactobacillales|f__P5D1-392	P161-PWY: acetylene degradation	-0.295153	0.000510408	spearman rho
k__Bacteria|p__Firmicutes|c__Bacilli|o__Lactobacillales|f__Lactobacillaceae|g__Limosilactobacillus	PWY-6612: superpathway of tetrahydrofolate biosynthesis	-0.294991	0.000514232	spearman rho
k__Bacteria|p__Proteobacteria|c__Gammaproteobacteria|o__Pseudomonadales|f__Pseudomonadaceae	1CMET2-PWY: N10-formyl-tetrahydrofolate biosynthesis	-0.294859	0.000517351	spearman rho
k__Bacteria|p__Firmicutes|c__Negativicutes|o__Veillonellales-Selenomonadales|f__Veillonellaceae|g__Anaeroglobus	PWY-5918: superpathay of heme biosynthesis from glutamate	-0.294831	0.000518013	spearman rho
k__Bacteria|p__Firmicutes|c__Negativicutes|o__Veillonellales-Selenomonadales|f__Veillonellaceae|g__Anaeroglobus|s__Anaeroglobus_geminatus	PWY-5918: superpathay of heme biosynthesis from glutamate	-0.29468	0.000521614	spearman rho
k__Bacteria|p__Firmicutes|c__Bacilli|o__Erysipelotrichales|f__Erysipelotrichaceae|g__Turicibacter	FOLSYN-PWY: superpathway of tetrahydrofolate biosynthesis and salvage	-0.294534	0.000525125	spearman rho
k__Bacteria|p__Firmicutes|c__Clostridia|o__Christensenellales	PWY0-1297: superpathway of purine deoxyribonucleosides degradation	0.294378	0.000528893	spearman rho
k__Bacteria|p__Bacteroidota|c__Bacteroidia|o__Bacteroidales|f__Porphyromonadaceae|g__Porphyromonas|s__Porphyromonas_pasteri	PWY-5659: GDP-mannose biosynthesis	-0.293953	0.0005393	spearman rho
k__Bacteria|p__Firmicutes|c__Negativicutes|o__Veillonellales-Selenomonadales|f__Veillonellaceae|g__Anaeroglobus|s__Anaeroglobus_geminatus	HEME-BIOSYNTHESIS-II: heme biosynthesis I (aerobic)	-0.293253	0.000556831	spearman rho
k__Bacteria|p__Firmicutes|c__Negativicutes|o__Veillonellales-Selenomonadales|f__Veillonellaceae|g__Anaeroglobus	HEME-BIOSYNTHESIS-II: heme biosynthesis I (aerobic)	-0.292806	0.000568299	spearman rho
k__Bacteria|p__Firmicutes|c__Clostridia|o__Oscillospirales|f__Oscillospiraceae|g__Flavonifractor|s__Flavonifractor_plautii	PWY-5838: superpathway of menaquinol-8 biosynthesis I	-0.292648	0.000572384	spearman rho
k__Bacteria|p__Firmicutes|c__Bacilli|o__Lactobacillales|f__P5D1-392|g__Streptococcus_sp._oral_clone_ASCB12	PWY-6897: thiamin salvage II	0.292226	0.000583497	spearman rho
k__Bacteria|p__Firmicutes|c__Bacilli|o__Lactobacillales|f__P5D1-392	PWY-6897: thiamin salvage II	0.292226	0.000583497	spearman rho
k__Bacteria|p__Firmicutes|c__Clostridia|o__Oscillospirales|f__Oscillospiraceae	GLUTORN-PWY: L-ornithine biosynthesis	0.29208	0.000587367	spearman rho
k__Bacteria|p__Firmicutes|c__Bacilli|o__Bacillales	GLUTORN-PWY: L-ornithine biosynthesis	0.292017	0.000589061	spearman rho
k__Bacteria|p__Firmicutes|c__Clostridia|o__Oscillospirales|f__Oscillospiraceae|g__Flavonifractor	PWY-5838: superpathway of menaquinol-8 biosynthesis I	-0.292	0.000589524	spearman rho
k__Bacteria|p__Firmicutes|c__Bacilli|o__Bacillales|f__Bacillaceae|g__Bacillus	GLUTORN-PWY: L-ornithine biosynthesis	0.291686	0.000597987	spearman rho
k__Bacteria|p__Firmicutes|c__Bacilli|o__Bacillales|f__Bacillaceae	GLUTORN-PWY: L-ornithine biosynthesis	0.291686	0.000597987	spearman rho
k__Bacteria|p__Firmicutes|c__Bacilli|o__Lactobacillales|f__Lactobacillaceae|g__Limosilactobacillus	PWY-6467: Kdo transfer to lipid IVA III (Chlamydia)	-0.291157	0.000612503	spearman rho
k__Bacteria|p__Firmicutes|c__Bacilli|o__Lactobacillales|f__Lactobacillaceae	PWY-6897: thiamin salvage II	-0.291137	0.000613045	spearman rho
k__Bacteria|p__Firmicutes|c__Bacilli|o__Bacillales	PWY0-1297: superpathway of purine deoxyribonucleosides degradation	0.290329	0.000635879	spearman rho
k__Bacteria|p__Firmicutes|c__Bacilli|o__Bacillales|f__Bacillaceae	PWY0-1297: superpathway of purine deoxyribonucleosides degradation	0.290156	0.000640859	spearman rho
k__Bacteria|p__Firmicutes|c__Bacilli|o__Bacillales|f__Bacillaceae|g__Bacillus	PWY0-1297: superpathway of purine deoxyribonucleosides degradation	0.290156	0.000640859	spearman rho
k__Bacteria|p__Firmicutes|c__Bacilli|o__Lactobacillales|f__Lactobacillaceae|g__Lactobacillus	1CMET2-PWY: N10-formyl-tetrahydrofolate biosynthesis	-0.290113	0.000642103	spearman rho
k__Bacteria|p__Firmicutes|c__Clostridia|o__Lachnospirales|f__Lachnospiraceae	HEME-BIOSYNTHESIS-II: heme biosynthesis I (aerobic)	-0.289687	0.00065457	spearman rho
k__Bacteria|p__Firmicutes|c__Clostridia|o__Oscillospirales|f__Oscillospiraceae|g__Flavonifractor	PWY-6467: Kdo transfer to lipid IVA III (Chlamydia)	-0.289614	0.000656728	spearman rho
k__Bacteria|p__Actinobacteriota|c__Coriobacteriia|o__Coriobacteriales|f__Coriobacteriaceae	PWY-5918: superpathay of heme biosynthesis from glutamate	-0.289595	0.000657278	spearman rho
k__Bacteria|p__Actinobacteriota|c__Coriobacteriia|o__Coriobacteriales|f__Coriobacteriaceae|g__Collinsella	PWY-5918: superpathay of heme biosynthesis from glutamate	-0.289595	0.000657278	spearman rho
k__Bacteria|p__Firmicutes|c__Clostridia|o__Lachnospirales	HEME-BIOSYNTHESIS-II: heme biosynthesis I (aerobic)	-0.289421	0.000662464	spearman rho
k__Bacteria|p__Firmicutes|c__Clostridia|o__Oscillospirales|f__Oscillospiraceae	PWY-7539: 6-hydroxymethyl-dihydropterin diphosphate biosynthesis III (Chlamydia)	-0.289403	0.000662982	spearman rho
k__Bacteria|p__Firmicutes|c__Clostridia|o__Oscillospirales|f__Oscillospiraceae|g__Flavonifractor|s__Flavonifractor_plautii	PWY-6467: Kdo transfer to lipid IVA III (Chlamydia)	-0.289381	0.000663637	spearman rho
k__Bacteria|p__Firmicutes|c__Bacilli|o__Lactobacillales|f__Lactobacillaceae|g__Lactobacillus	HEME-BIOSYNTHESIS-II: heme biosynthesis I (aerobic)	-0.289143	0.000670803	spearman rho
k__Bacteria|p__Proteobacteria|c__Gammaproteobacteria|o__Pseudomonadales|f__Pseudomonadaceae	P161-PWY: acetylene degradation	0.288733	0.000683268	spearman rho
k__Bacteria|p__Actinobacteriota|c__Coriobacteriia|o__Coriobacteriales|f__Coriobacteriaceae	PWY-5840: superpathway of menaquinol-7 biosynthesis	-0.288598	0.000687427	spearman rho
k__Bacteria|p__Actinobacteriota|c__Coriobacteriia|o__Coriobacteriales|f__Coriobacteriaceae|g__Collinsella	PWY-5840: superpathway of menaquinol-7 biosynthesis	-0.288598	0.000687427	spearman rho
k__Bacteria|p__Firmicutes|c__Bacilli|o__Bacillales	PWY0-1298: superpathway of pyrimidine deoxyribonucleosides degradation	0.288104	0.0007028	spearman rho
k__Bacteria|p__Firmicutes|c__Bacilli|o__Bacillales|f__Bacillaceae	PWY0-1298: superpathway of pyrimidine deoxyribonucleosides degradation	0.287946	0.000707803	spearman rho
k__Bacteria|p__Firmicutes|c__Bacilli|o__Bacillales|f__Bacillaceae|g__Bacillus	PWY0-1298: superpathway of pyrimidine deoxyribonucleosides degradation	0.287946	0.000707803	spearman rho
k__Bacteria|p__Fusobacteriota|c__Fusobacteriia|o__Fusobacteriales|f__Leptotrichiaceae|g__Leptotrichia|s__Leptotrichia_sp._oral_clone_FP036	PWY-6737: starch degradation V	0.28783	0.000711474	spearman rho
k__Bacteria|p__Firmicutes|c__Erysipelotrichi	PWY-6612: superpathway of tetrahydrofolate biosynthesis	-0.285768	0.000779994	spearman rho
k__Bacteria|p__Firmicutes|c__Erysipelotrichi|o__Erysipelotrichales|f__Erysipelotrichaceae	PWY-6612: superpathway of tetrahydrofolate biosynthesis	-0.285768	0.000779994	spearman rho
k__Bacteria|p__Bacteroidota|c__Bacteroidia|o__Bacteroidales|f__Prevotellaceae	HISTSYN-PWY: L-histidine biosynthesis	-0.285621	0.000785115	spearman rho
k__Bacteria|p__Firmicutes|c__Bacilli|o__Lactobacillales|f__Lactobacillaceae	PWY-6467: Kdo transfer to lipid IVA III (Chlamydia)	-0.285597	0.000785966	spearman rho
k__Bacteria|p__Actinobacteriota	MET-SAM-PWY: superpathway of S-adenosyl-L-methionine biosynthesis	0.285538	0.00078801	spearman rho
k__Bacteria|p__Firmicutes|c__Bacilli|o__Lactobacillales|f__Lactobacillaceae|g__Limosilactobacillus	PWY0-1297: superpathway of purine deoxyribonucleosides degradation	0.285143	0.00080194	spearman rho
k__Bacteria|p__Firmicutes|c__Clostridia|o__Oscillospirales|f__Oscillospiraceae|g__Intestinimonas	PWY-5899: superpathway of menaquinol-13 biosynthesis	-0.285046	0.000805393	spearman rho
	PWY-5898: superpathway of menaquinol-12 biosynthesis	-0.285046	0.000805393	spearman rho
	PWY-5897: superpathway of menaquinol-11 biosynthesis	-0.285046	0.000805393	spearman rho
k__Bacteria|p__Firmicutes|c__Erysipelotrichi|o__Erysipelotrichales	PWY-6612: superpathway of tetrahydrofolate biosynthesis	-0.284705	0.000817644	spearman rho
k__Bacteria|p__Firmicutes|c__Bacilli|o__Lactobacillales|f__Lactobacillaceae	HEME-BIOSYNTHESIS-II: heme biosynthesis I (aerobic)	-0.284631	0.000820332	spearman rho
k__Bacteria|p__Proteobacteria|c__Gammaproteobacteria|o__Pseudomonadales|f__Pseudomonadaceae|g__Pseudomonas	ASPASN-PWY: superpathway of L-aspartate and L-asparagine biosynthesis	-0.284533	0.000823879	spearman rho
k__Bacteria|p__Firmicutes|c__Clostridia|o__Oscillospirales|f__Oscillospiraceae|g__Intestinimonas|s__Intestinimonas_butyriciproducens	PWY-5899: superpathway of menaquinol-13 biosynthesis	-0.284472	0.000826095	spearman rho
	PWY-5898: superpathway of menaquinol-12 biosynthesis	-0.284472	0.000826095	spearman rho
	PWY-5897: superpathway of menaquinol-11 biosynthesis	-0.284472	0.000826095	spearman rho
k__Bacteria|p__Firmicutes|c__Bacilli|o__Lactobacillales|f__Lactobacillaceae|g__Lactobacillus	PWY-6467: Kdo transfer to lipid IVA III (Chlamydia)	-0.284382	0.000829405	spearman rho
k__Bacteria|p__Firmicutes|c__Clostridia|o__Oscillospirales|f__[Eubacterium]_coprostanoligenes_group	ARGSYNBSUB-PWY: L-arginine biosynthesis II (acetyl cycle)	0.284229	0.000835037	spearman rho
k__Bacteria|p__Bacteroidota|c__Bacteroidia|o__Bacteroidales|f__Tannerellaceae|g__Parabacteroides	PWY-7400: L-arginine biosynthesis IV (archaebacteria)	0.283759	0.000852528	spearman rho
	ARGSYN-PWY: L-arginine biosynthesis I (via L-ornithine)	0.283649	0.000856674	spearman rho
k__Bacteria|p__Proteobacteria|c__Gammaproteobacteria|o__Enterobacterales|f__Pasteurellaceae|g__Haemophilus|s__Haemophilus_parainfluenzae	PWY-6630: superpathway of L-tyrosine biosynthesis	-0.283645	0.000856809	spearman rho
k__Bacteria|p__Firmicutes|c__Bacilli|o__Lactobacillales|f__Lactobacillaceae|g__Lactobacillus	GLUTORN-PWY: L-ornithine biosynthesis	0.283538	0.00086087	spearman rho
k__Bacteria|p__Firmicutes|c__Clostridia|o__Christensenellales|f__Christensenellaceae	PWY-5840: superpathway of menaquinol-7 biosynthesis	-0.28343	0.000864981	spearman rho
k__Bacteria|p__Firmicutes|c__Clostridia|o__Christensenellales|f__Christensenellaceae|g__Christensenellaceae_R-7_group	PWY-5840: superpathway of menaquinol-7 biosynthesis	-0.28343	0.000864981	spearman rho
k__Bacteria|p__Firmicutes|c__Bacilli|o__Lactobacillales|f__Lactobacillaceae|g__Lactobacillus	PWY0-1298: superpathway of pyrimidine deoxyribonucleosides degradation	0.282889	0.0008858	spearman rho
k__Bacteria|p__Proteobacteria|c__Gammaproteobacteria|o__Pseudomonadales|f__Pseudomonadaceae|g__Pseudomonas	PWY-6737: starch degradation V	-0.282621	0.000896302	spearman rho
k__Bacteria|p__Proteobacteria|c__Gammaproteobacteria|o__Pseudomonadales|f__Pseudomonadaceae	PWY-5659: GDP-mannose biosynthesis	-0.281894	0.000925327	spearman rho
k__Bacteria|p__Firmicutes|c__Bacilli|o__Lactobacillales|f__Lactobacillaceae|g__Lacticaseibacillus	PWY-2941: L-lysine biosynthesis II	0.281873	0.000926187	spearman rho
k__Bacteria|p__Firmicutes|c__Clostridia|o__Christensenellales	PWY-5840: superpathway of menaquinol-7 biosynthesis	-0.281801	0.000929131	spearman rho
k__Bacteria|p__Bacteroidota|c__Bacteroidia|o__Bacteroidales|f__Prevotellaceae|g__Prevotella_7|s__Prevotella_histicola	PRPP-PWY: superpathway of histidine, purine, and pyrimidine biosynthesis	-0.281792	0.000929486	spearman rho
k__Bacteria|p__Firmicutes|c__Bacilli|o__Lactobacillales|f__Lactobacillaceae	PRPP-PWY: superpathway of histidine, purine, and pyrimidine biosynthesis	0.281577	0.000938256	spearman rho
k__Bacteria|p__Bacteroidota|c__Bacteroidia|o__Bacteroidales|f__Tannerellaceae	PWY-5838: superpathway of menaquinol-8 biosynthesis I	-0.280904	0.000966257	spearman rho
k__Bacteria|p__Firmicutes|c__Erysipelotrichi|o__Erysipelotrichales|f__Erysipelotrichaceae	HISTSYN-PWY: L-histidine biosynthesis	0.280676	0.000975925	spearman rho
k__Bacteria|p__Firmicutes|c__Erysipelotrichi	HISTSYN-PWY: L-histidine biosynthesis	0.280676	0.000975925	spearman rho
k__Bacteria|p__Firmicutes|c__Bacilli|o__Bacillales	PWY-6897: thiamin salvage II	-0.280383	0.000988451	spearman rho
k__Bacteria|p__Firmicutes|c__Bacilli|o__Lactobacillales|f__Lactobacillaceae|g__Limosilactobacillus	PWY-5918: superpathay of heme biosynthesis from glutamate	-0.280348	0.000989963	spearman rho
k__Bacteria|p__Firmicutes|c__Bacilli|o__Lactobacillales|f__Lactobacillaceae|g__Lactobacillus|s__Lactobacillus_gasseri	GLUTORN-PWY: L-ornithine biosynthesis	0.280136	0.000999158	spearman rho
k__Bacteria|p__Firmicutes|c__Bacilli|o__Bacillales|f__Bacillaceae	PWY-6897: thiamin salvage II	-0.280124	0.000999665	spearman rho
k__Bacteria|p__Firmicutes|c__Bacilli|o__Bacillales|f__Bacillaceae|g__Bacillus	PWY-6897: thiamin salvage II	-0.280124	0.000999665	spearman rho
k__Bacteria|p__Bacteroidota|c__Bacteroidia|o__Bacteroidales|f__Prevotellaceae|g__Prevotella_7|s__Prevotella_melaninogenica	PWY-2941: L-lysine biosynthesis II	-0.279695	0.00101851	spearman rho
k__Bacteria|p__Firmicutes|c__Erysipelotrichi|o__Erysipelotrichales	HISTSYN-PWY: L-histidine biosynthesis	0.279632	0.00102127	spearman rho
k__Bacteria|p__Bacteroidota|c__Bacteroidia|o__Bacteroidales|f__Tannerellaceae|g__Parabacteroides	HISTSYN-PWY: L-histidine biosynthesis	0.279546	0.00102509	spearman rho
k__Bacteria|p__Firmicutes|c__Bacilli|o__Lactobacillales|f__Lactobacillaceae|g__Limosilactobacillus	P161-PWY: acetylene degradation	0.279178	0.00104162	spearman rho
k__Bacteria|p__Firmicutes|c__Clostridia|o__Lachnospirales|f__Lachnospiraceae|g__Anaerostipes	PWY-5838: superpathway of menaquinol-8 biosynthesis I	-0.278805	0.00105855	spearman rho
k__Bacteria|p__Firmicutes|c__Clostridia|o__Oscillospirales|f__Oscillospiraceae|g__Flavonifractor|s__Flavonifractor_plautii	FOLSYN-PWY: superpathway of tetrahydrofolate biosynthesis and salvage	-0.278642	0.00106606	spearman rho
k__Bacteria|p__Bacteroidota|c__Bacteroidia|o__Bacteroidales|f__Porphyromonadaceae|g__Porphyromonas|s__Porphyromonas_pasteri	PRPP-PWY: superpathway of histidine, purine, and pyrimidine biosynthesis	0.278351	0.00107957	spearman rho
k__Bacteria|p__Firmicutes|c__Clostridia|o__Oscillospirales|f__Oscillospiraceae|g__Flavonifractor	FOLSYN-PWY: superpathway of tetrahydrofolate biosynthesis and salvage	-0.278291	0.00108238	spearman rho
k__Bacteria|p__Bacteroidota|c__Bacteroidia|o__Flavobacteriales|f__Flavobacteriaceae|g__Capnocytophaga|s__Capnocytophaga_sputigena	PWY-5659: GDP-mannose biosynthesis	-0.278209	0.00108622	spearman rho
k__Bacteria|p__Firmicutes|c__Clostridia|o__Oscillospirales|f__Oscillospiraceae|g__Intestinimonas	PWY-5840: superpathway of menaquinol-7 biosynthesis	-0.27802	0.00109511	spearman rho
k__Bacteria|p__Bacteroidota|c__Bacteroidia|o__Bacteroidales|f__Prevotellaceae	PWY-6892: thiazole biosynthesis I (E. coli)	-0.277861	0.00110267	spearman rho
k__Bacteria|p__Proteobacteria|c__Gammaproteobacteria|o__Enterobacterales|f__Pasteurellaceae|g__Haemophilus	PRPP-PWY: superpathway of histidine, purine, and pyrimidine biosynthesis	-0.277856	0.00110291	spearman rho
k__Bacteria|p__Firmicutes|c__Clostridia|o__Oscillospirales|f__Oscillospiraceae|g__Intestinimonas|s__Intestinimonas_butyriciproducens	PWY-5840: superpathway of menaquinol-7 biosynthesis	-0.277657	0.00111242	spearman rho
k__Bacteria|p__Proteobacteria|c__Gammaproteobacteria|o__Enterobacterales|f__Pasteurellaceae|g__Haemophilus	P161-PWY: acetylene degradation	-0.277461	0.00112185	spearman rho
k__Bacteria|p__Firmicutes|c__Clostridia|o__Oscillospirales|f__Oscillospiraceae|g__Flavonifractor	PWY0-1297: superpathway of purine deoxyribonucleosides degradation	0.277342	0.00112759	spearman rho
k__Bacteria|p__Firmicutes|c__Clostridia|o__Lachnospirales|f__Lachnospiraceae|g__Anaerostipes	HISTSYN-PWY: L-histidine biosynthesis	0.277179	0.00113554	spearman rho
k__Bacteria|p__Actinobacteriota|c__Actinobacteria|o__Actinomycetales|f__Actinomycetaceae|g__Actinomyces	KDO-NAGLIPASYN-PWY: superpathway of (Kdo)2-lipid A biosynthesis	-0.276973	0.00114566	spearman rho
k__Bacteria|p__Actinobacteriota|c__Actinobacteria|o__Actinomycetales|f__Actinomycetaceae	KDO-NAGLIPASYN-PWY: superpathway of (Kdo)2-lipid A biosynthesis	-0.276968	0.0011459	spearman rho
k__Bacteria|p__Bacteroidota|c__Bacteroidia|o__Bacteroidales|f__Tannerellaceae	PWY-6892: thiazole biosynthesis I (E. coli)	0.276875	0.00115047	spearman rho
k__Bacteria|p__Firmicutes|c__Clostridia|o__Oscillospirales|f__Oscillospiraceae|g__Flavonifractor|s__Flavonifractor_plautii	PWY0-1297: superpathway of purine deoxyribonucleosides degradation	0.276872	0.00115063	spearman rho
k__Bacteria|p__Firmicutes|c__Clostridia|o__Oscillospirales|f__Butyricicoccaceae	FOLSYN-PWY: superpathway of tetrahydrofolate biosynthesis and salvage	-0.276608	0.00116374	spearman rho
k__Bacteria|p__Firmicutes|c__Clostridia|o__Oscillospirales|f__Butyricicoccaceae|g__Butyricicoccus	FOLSYN-PWY: superpathway of tetrahydrofolate biosynthesis and salvage	-0.276608	0.00116374	spearman rho
k__Bacteria|p__Firmicutes|c__Bacilli|o__Lactobacillales|f__Lactobacillaceae|g__Lacticaseibacillus	HISTSYN-PWY: L-histidine biosynthesis	0.27637	0.00117572	spearman rho
k__Bacteria|p__Bacteroidota|c__Bacteroidia|o__Bacteroidales|f__Prevotellaceae|g__Prevotella	PWY0-1297: superpathway of purine deoxyribonucleosides degradation	-0.276324	0.00117803	spearman rho
k__Bacteria|p__Firmicutes|c__Bacilli|o__Lactobacillales|f__Lactobacillaceae|g__Lactobacillus|s__Lactobacillus_gasseri	HEME-BIOSYNTHESIS-II: heme biosynthesis I (aerobic)	-0.276216	0.00118349	spearman rho
k__Bacteria|p__Proteobacteria|c__Gammaproteobacteria|o__Pseudomonadales|f__Pseudomonadaceae|g__Pseudomonas	PWY-6467: Kdo transfer to lipid IVA III (Chlamydia)	-0.276144	0.00118718	spearman rho
k__Bacteria|p__Firmicutes|c__Clostridia|o__Lachnospirales|f__Lachnospiraceae|g__Anaerostipes	PWY-7400: L-arginine biosynthesis IV (archaebacteria)	0.276054	0.00119178	spearman rho
k__Bacteria|p__Firmicutes|c__Clostridia|o__Lachnospirales|f__Lachnospiraceae	PWY-5918: superpathay of heme biosynthesis from glutamate	-0.275976	0.00119576	spearman rho
k__Bacteria|p__Firmicutes|c__Clostridia|o__Oscillospirales|f__Oscillospiraceae	PWY-5838: superpathway of menaquinol-8 biosynthesis I	-0.275827	0.00120338	spearman rho
k__Bacteria|p__Bacteroidota|c__Bacteroidia|o__Bacteroidales|f__Rikenellaceae	HISTSYN-PWY: L-histidine biosynthesis	0.275767	0.0012065	spearman rho
k__Bacteria|p__Firmicutes|c__Clostridia|o__Lachnospirales|f__Lachnospiraceae|g__Anaerostipes	ARGSYN-PWY: L-arginine biosynthesis I (via L-ornithine)	0.275751	0.00120732	spearman rho
k__Bacteria|p__Firmicutes|c__Clostridia|o__Lachnospirales	PWY-5918: superpathay of heme biosynthesis from glutamate	-0.275739	0.00120795	spearman rho
k__Bacteria|p__Proteobacteria|c__Gammaproteobacteria|o__Enterobacterales|f__Pasteurellaceae|g__Haemophilus	ARGSYNBSUB-PWY: L-arginine biosynthesis II (acetyl cycle)	-0.275705	0.00120972	spearman rho
k__Bacteria|p__Firmicutes|c__Clostridia|o__Oscillospirales|f__[Eubacterium]_coprostanoligenes_group	HISTSYN-PWY: L-histidine biosynthesis	0.27566	0.00121203	spearman rho
k__Bacteria|p__Firmicutes|c__Bacilli|o__Lactobacillales|f__Lactobacillaceae|g__Lactobacillus	PWY0-1296: purine ribonucleosides degradation	0.275583	0.00121605	spearman rho
k__Bacteria|p__Actinobacteriota|c__Actinobacteria|o__Actinomycetales	KDO-NAGLIPASYN-PWY: superpathway of (Kdo)2-lipid A biosynthesis	-0.275544	0.00121808	spearman rho
k__Bacteria|p__Firmicutes|c__Erysipelotrichi	ARGSYNBSUB-PWY: L-arginine biosynthesis II (acetyl cycle)	0.275528	0.00121892	spearman rho
k__Bacteria|p__Firmicutes|c__Erysipelotrichi|o__Erysipelotrichales|f__Erysipelotrichaceae	ARGSYNBSUB-PWY: L-arginine biosynthesis II (acetyl cycle)	0.275528	0.00121892	spearman rho
k__Bacteria|p__Firmicutes|c__Clostridia|o__Oscillospirales|f__Oscillospiraceae|g__Flavonifractor	P161-PWY: acetylene degradation	0.275308	0.00123045	spearman rho
k__Bacteria|p__Fusobacteriota|c__Fusobacteriia|o__Fusobacteriales|f__Fusobacteriaceae	PWY-5659: GDP-mannose biosynthesis	-0.275276	0.00123213	spearman rho
k__Bacteria|p__Fusobacteriota|c__Fusobacteriia|o__Fusobacteriales|f__Fusobacteriaceae|g__Fusobacterium	PWY-5659: GDP-mannose biosynthesis	-0.275276	0.00123213	spearman rho
k__Bacteria|p__Firmicutes|c__Bacilli|o__Lactobacillales|f__Lactobacillaceae	1CMET2-PWY: N10-formyl-tetrahydrofolate biosynthesis	-0.275266	0.00123264	spearman rho
k__Bacteria|p__Firmicutes|c__Clostridia|o__Oscillospirales|f__Oscillospiraceae|g__Flavonifractor|s__Flavonifractor_plautii	P161-PWY: acetylene degradation	0.275151	0.00123872	spearman rho
k__Bacteria|p__Bacteroidota|c__Bacteroidia|o__Bacteroidales|f__Tannerellaceae|g__Parabacteroides|s__Parabacteroides_merdae	ARGSYN-PWY: L-arginine biosynthesis I (via L-ornithine)	0.274975	0.00124805	spearman rho
k__Bacteria|p__Bacteroidota|c__Bacteroidia|o__Bacteroidales	PWY-5918: superpathay of heme biosynthesis from glutamate	-0.274798	0.00125753	spearman rho
k__Bacteria|p__Firmicutes|c__Erysipelotrichi|o__Erysipelotrichales	ARGSYNBSUB-PWY: L-arginine biosynthesis II (acetyl cycle)	0.274757	0.00125971	spearman rho
k__Bacteria|p__Bacteroidota|c__Bacteroidia|o__Bacteroidales|f__Tannerellaceae|g__Parabacteroides|s__Parabacteroides_merdae	PWY-7400: L-arginine biosynthesis IV (archaebacteria)	0.274637	0.00126617	spearman rho
k__Bacteria|p__Firmicutes|c__Clostridia|o__Oscillospirales|f__[Eubacterium]_coprostanoligenes_group	PWY-6467: Kdo transfer to lipid IVA III (Chlamydia)	-0.274582	0.00126912	spearman rho
k__Bacteria|p__Firmicutes|c__Clostridia|o__Oscillospirales|f__Oscillospiraceae|g__Intestinimonas|s__Intestinimonas_butyriciproducens	ARGSYNBSUB-PWY: L-arginine biosynthesis II (acetyl cycle)	0.274404	0.00127883	spearman rho
k__Bacteria|p__Actinobacteriota	PWY-5897: superpathway of menaquinol-11 biosynthesis	0.274349	0.00128182	spearman rho
	PWY-5898: superpathway of menaquinol-12 biosynthesis	0.274349	0.00128182	spearman rho
	PWY-5899: superpathway of menaquinol-13 biosynthesis	0.274349	0.00128182	spearman rho
k__Bacteria|p__Firmicutes|c__Clostridia|o__Oscillospirales|f__Oscillospiraceae|g__Intestinimonas	ARGSYNBSUB-PWY: L-arginine biosynthesis II (acetyl cycle)	0.274162	0.00129203	spearman rho
k__Bacteria|p__Bacteroidota|c__Bacteroidia|o__Bacteroidales|f__Prevotellaceae|g__Prevotella	GLUTORN-PWY: L-ornithine biosynthesis	-0.27352	0.00132782	spearman rho
k__Bacteria|p__Firmicutes|c__Clostridia|o__Oscillospirales|f__Oscillospiraceae|g__Flavonifractor	ARGSYNBSUB-PWY: L-arginine biosynthesis II (acetyl cycle)	0.273365	0.00133659	spearman rho
k__Bacteria|p__Firmicutes|c__Clostridia|o__Oscillospirales|f__Oscillospiraceae|g__Flavonifractor|s__Flavonifractor_plautii	PWY-5898: superpathway of menaquinol-12 biosynthesis	-0.273016	0.00135649	spearman rho
	PWY-5899: superpathway of menaquinol-13 biosynthesis	-0.273016	0.00135649	spearman rho
	PWY-5897: superpathway of menaquinol-11 biosynthesis	-0.273016	0.00135649	spearman rho
	ARGSYNBSUB-PWY: L-arginine biosynthesis II (acetyl cycle)	0.272992	0.00135789	spearman rho
k__Bacteria|p__Bacteroidota|c__Bacteroidia|o__Bacteroidales|f__Rikenellaceae	PWY-5838: superpathway of menaquinol-8 biosynthesis I	-0.272395	0.00139263	spearman rho
k__Bacteria|p__Firmicutes|c__Clostridia|o__Oscillospirales|f__Oscillospiraceae|g__Flavonifractor	PWY-5898: superpathway of menaquinol-12 biosynthesis	-0.272373	0.00139393	spearman rho
	PWY-5899: superpathway of menaquinol-13 biosynthesis	-0.272373	0.00139393	spearman rho
	PWY-5897: superpathway of menaquinol-11 biosynthesis	-0.272373	0.00139393	spearman rho
k__Bacteria|p__Firmicutes|c__Erysipelotrichi|o__Erysipelotrichales|f__Erysipelotrichaceae|g__Catenibacterium	ARGSYN-PWY: L-arginine biosynthesis I (via L-ornithine)	0.272361	0.00139462	spearman rho
	PWY-7400: L-arginine biosynthesis IV (archaebacteria)	0.272327	0.00139663	spearman rho
k__Bacteria|p__Actinobacteriota|c__Coriobacteriia|o__Coriobacteriales|f__Coriobacteriaceae|g__Collinsella	HISTSYN-PWY: L-histidine biosynthesis	0.271633	0.00143815	spearman rho
k__Bacteria|p__Actinobacteriota|c__Coriobacteriia|o__Coriobacteriales|f__Coriobacteriaceae	HISTSYN-PWY: L-histidine biosynthesis	0.271633	0.00143815	spearman rho
k__Bacteria|p__Firmicutes|c__Bacilli|o__Lactobacillales|f__Lactobacillaceae|g__Lactobacillus	PWY-5659: GDP-mannose biosynthesis	-0.270939	0.00148077	spearman rho
k__Bacteria|p__Fusobacteriota|c__Fusobacteriia|o__Fusobacteriales|f__Fusobacteriaceae|g__Fusobacterium	HEME-BIOSYNTHESIS-II: heme biosynthesis I (aerobic)	-0.269979	0.00154171	spearman rho
k__Bacteria|p__Fusobacteriota|c__Fusobacteriia|o__Fusobacteriales|f__Fusobacteriaceae	HEME-BIOSYNTHESIS-II: heme biosynthesis I (aerobic)	-0.269979	0.00154171	spearman rho
k__Bacteria|p__Firmicutes|c__Clostridia|o__Christensenellales|f__Christensenellaceae|g__Christensenellaceae_R-7_group	PWY-6612: superpathway of tetrahydrofolate biosynthesis	-0.269351	0.00158273	spearman rho
k__Bacteria|p__Firmicutes|c__Clostridia|o__Christensenellales|f__Christensenellaceae	PWY-6612: superpathway of tetrahydrofolate biosynthesis	-0.269351	0.00158273	spearman rho
k__Bacteria|p__Firmicutes|c__Bacilli|o__Bacillales	PWY-5659: GDP-mannose biosynthesis	-0.269315	0.00158513	spearman rho
k__Bacteria|p__Firmicutes|c__Bacilli|o__Bacillales|f__Bacillaceae|g__Bacillus	PWY-5659: GDP-mannose biosynthesis	-0.269106	0.00159902	spearman rho
k__Bacteria|p__Firmicutes|c__Bacilli|o__Bacillales|f__Bacillaceae	PWY-5659: GDP-mannose biosynthesis	-0.269106	0.00159902	spearman rho
k__Bacteria|p__Firmicutes|c__Clostridia|o__Christensenellales	PWY-6612: superpathway of tetrahydrofolate biosynthesis	-0.268644	0.00163014	spearman rho
k__Bacteria|p__Fusobacteriota|c__Fusobacteriia|o__Fusobacteriales|f__Leptotrichiaceae|g__Leptotrichia|s__Leptotrichia_sp._oral_clone_FP036	1CMET2-PWY: N10-formyl-tetrahydrofolate biosynthesis	0.268306	0.00165329	spearman rho
k__Bacteria|p__Firmicutes|c__Bacilli|o__Erysipelotrichales|f__Erysipelotrichaceae|g__Turicibacter	HISTSYN-PWY: L-histidine biosynthesis	0.268099	0.0016676	spearman rho
k__Bacteria|p__Bacteroidota|c__Bacteroidia|o__Bacteroidales|f__Tannerellaceae	PWY-5898: superpathway of menaquinol-12 biosynthesis	-0.267857	0.00168444	spearman rho
	PWY-5899: superpathway of menaquinol-13 biosynthesis	-0.267857	0.00168444	spearman rho
	PWY-5897: superpathway of menaquinol-11 biosynthesis	-0.267857	0.00168444	spearman rho
k__Bacteria|p__Bacteroidota|c__Bacteroidia|o__Bacteroidales|f__Prevotellaceae|g__Prevotella|s__Prevotella_intermedia	PWY-6467: Kdo transfer to lipid IVA III (Chlamydia)	0.267747	0.00169218	spearman rho
k__Bacteria|p__Firmicutes|c__Bacilli|o__Lactobacillales|f__Lactobacillaceae|g__Lactobacillus	PWY-5347: superpathway of L-methionine biosynthesis (transsulfuration)	-0.26772	0.00169403	spearman rho
k__Bacteria|p__Bacteroidota|c__Bacteroidia|o__Bacteroidales|f__Rikenellaceae	PWY-6467: Kdo transfer to lipid IVA III (Chlamydia)	-0.267464	0.00171216	spearman rho
k__Bacteria|p__Proteobacteria|c__Gammaproteobacteria|o__Enterobacterales|f__Pasteurellaceae|g__Haemophilus	PWY-6630: superpathway of L-tyrosine biosynthesis	-0.267457	0.00171266	spearman rho
k__Bacteria|p__Proteobacteria|c__Gammaproteobacteria|o__Pseudomonadales|f__Pseudomonadaceae|g__Pseudomonas	PWY-6897: thiamin salvage II	-0.26733	0.0017217	spearman rho
k__Bacteria|p__Firmicutes|c__Bacilli|o__Erysipelotrichales|f__Erysipelotrichaceae|g__Turicibacter	PWY-7539: 6-hydroxymethyl-dihydropterin diphosphate biosynthesis III (Chlamydia)	-0.267185	0.00173207	spearman rho
k__Bacteria|p__Proteobacteria|c__Gammaproteobacteria|o__Enterobacterales|f__Pasteurellaceae|g__Haemophilus|s__Haemophilus_parainfluenzae	PWY-7400: L-arginine biosynthesis IV (archaebacteria)	-0.267154	0.00173428	spearman rho
k__Bacteria|p__Firmicutes|c__Bacilli|o__Lactobacillales|f__Lactobacillaceae|g__Lactobacillus	ARGSYNBSUB-PWY: L-arginine biosynthesis II (acetyl cycle)	0.266828	0.00175792	spearman rho
k__Bacteria|p__Fusobacteriota|c__Fusobacteriia|o__Fusobacteriales|f__Leptotrichiaceae|g__Leptotrichia|s__Leptotrichia_sp._oral_clone_FP036	ASPASN-PWY: superpathway of L-aspartate and L-asparagine biosynthesis	0.266818	0.00175863	spearman rho
k__Bacteria|p__Firmicutes|c__Bacilli|o__Lactobacillales|f__Lactobacillaceae|g__Lactobacillus	HISTSYN-PWY: L-histidine biosynthesis	0.266774	0.00176183	spearman rho
k__Bacteria|p__Firmicutes|c__Clostridia|o__Oscillospirales|f__Butyricicoccaceae	ARGSYNBSUB-PWY: L-arginine biosynthesis II (acetyl cycle)	0.26653	0.00177973	spearman rho
k__Bacteria|p__Firmicutes|c__Clostridia|o__Oscillospirales|f__Butyricicoccaceae|g__Butyricicoccus	ARGSYNBSUB-PWY: L-arginine biosynthesis II (acetyl cycle)	0.26653	0.00177973	spearman rho
k__Bacteria|p__Firmicutes|c__Bacilli|o__Bacillales|f__Bacillaceae	PRPP-PWY: superpathway of histidine, purine, and pyrimidine biosynthesis	0.26556	0.00185238	spearman rho
k__Bacteria|p__Firmicutes|c__Bacilli|o__Bacillales|f__Bacillaceae|g__Bacillus	PRPP-PWY: superpathway of histidine, purine, and pyrimidine biosynthesis	0.26556	0.00185238	spearman rho
k__Bacteria|p__Firmicutes|c__Bacilli|o__Bacillales	PRPP-PWY: superpathway of histidine, purine, and pyrimidine biosynthesis	0.265416	0.0018634	spearman rho
k__Bacteria|p__Firmicutes|c__Bacilli|o__Erysipelotrichales|f__Erysipelotrichaceae|g__Turicibacter	PWY-5838: superpathway of menaquinol-8 biosynthesis I	-0.265405	0.00186429	spearman rho
k__Bacteria|p__Firmicutes|c__Bacilli|o__Lactobacillales|f__P5D1-392	GLYCOLYSIS-E-D: superpathway of glycolysis and Entner-Doudoroff	-0.264465	0.00193773	spearman rho
k__Bacteria|p__Firmicutes|c__Bacilli|o__Lactobacillales|f__P5D1-392|g__Streptococcus_sp._oral_clone_ASCB12	GLYCOLYSIS-E-D: superpathway of glycolysis and Entner-Doudoroff	-0.264465	0.00193773	spearman rho
k__Bacteria|p__Firmicutes|c__Clostridia|o__Oscillospirales|f__Oscillospiraceae|g__Flavonifractor	HISTSYN-PWY: L-histidine biosynthesis	0.264439	0.00193982	spearman rho
k__Bacteria|p__Firmicutes|c__Bacilli|o__Lactobacillales|f__Lactobacillaceae|g__Lactobacillus|s__Lactobacillus_gasseri	1CMET2-PWY: N10-formyl-tetrahydrofolate biosynthesis	-0.264416	0.00194161	spearman rho
k__Bacteria|p__Bacteroidota|c__Bacteroidia|o__Bacteroidales|f__Tannerellaceae|g__Parabacteroides	ARGSYNBSUB-PWY: L-arginine biosynthesis II (acetyl cycle)	0.264125	0.00196491	spearman rho
k__Bacteria|p__Firmicutes|c__Clostridia|o__Oscillospirales|f__Oscillospiraceae	PWY-6467: Kdo transfer to lipid IVA III (Chlamydia)	-0.264014	0.00197387	spearman rho
k__Bacteria|p__Firmicutes|c__Clostridia|o__Oscillospirales|f__Oscillospiraceae|g__Intestinimonas	PWY-6612: superpathway of tetrahydrofolate biosynthesis	-0.263909	0.00198242	spearman rho
k__Bacteria|p__Firmicutes|c__Clostridia|o__Oscillospirales|f__Oscillospiraceae|g__Flavonifractor|s__Flavonifractor_plautii	HISTSYN-PWY: L-histidine biosynthesis	0.263893	0.00198371	spearman rho
k__Bacteria|p__Firmicutes|c__Clostridia|o__Oscillospirales|f__Oscillospiraceae|g__Intestinimonas|s__Intestinimonas_butyriciproducens	PWY-6612: superpathway of tetrahydrofolate biosynthesis	-0.26373	0.00199697	spearman rho
k__Bacteria|p__Firmicutes|c__Bacilli|o__Lactobacillales|f__Lactobacillaceae|g__Lactobacillus|s__Lactobacillus_gasseri	HISTSYN-PWY: L-histidine biosynthesis	0.263714	0.00199831	spearman rho
k__Bacteria|p__Bacteroidota|c__Bacteroidia	PWY-5918: superpathay of heme biosynthesis from glutamate	-0.263682	0.00200095	spearman rho
k__Bacteria|p__Bacteroidota	PWY-5918: superpathay of heme biosynthesis from glutamate	-0.263682	0.00200095	spearman rho
k__Bacteria|p__Bacteroidota|c__Bacteroidia|o__Bacteroidales|f__Porphyromonadaceae|g__Porphyromonas|s__Porphyromonas_pasteri	PWY-6897: thiamin salvage II	-0.263371	0.0020265	spearman rho
k__Bacteria|p__Firmicutes|c__Erysipelotrichi	FOLSYN-PWY: superpathway of tetrahydrofolate biosynthesis and salvage	-0.263007	0.00205689	spearman rho
k__Bacteria|p__Firmicutes|c__Erysipelotrichi|o__Erysipelotrichales|f__Erysipelotrichaceae	FOLSYN-PWY: superpathway of tetrahydrofolate biosynthesis and salvage	-0.263007	0.00205689	spearman rho
k__Bacteria|p__Firmicutes|c__Bacilli|o__Bacillales	PWY0-1296: purine ribonucleosides degradation	0.26298	0.00205918	spearman rho
k__Bacteria|p__Firmicutes|c__Bacilli|o__Bacillales|f__Bacillaceae	PWY0-1296: purine ribonucleosides degradation	0.262828	0.00207192	spearman rho
k__Bacteria|p__Firmicutes|c__Bacilli|o__Bacillales|f__Bacillaceae|g__Bacillus	PWY0-1296: purine ribonucleosides degradation	0.262828	0.00207192	spearman rho
k__Bacteria|p__Firmicutes|c__Bacilli|o__Lactobacillales|f__Lactobacillaceae|g__Lacticaseibacillus	GLUTORN-PWY: L-ornithine biosynthesis	0.262757	0.00207791	spearman rho
k__Bacteria|p__Actinobacteriota|c__Actinobacteria|o__Actinomycetales|f__Actinomycetaceae	PRPP-PWY: superpathway of histidine, purine, and pyrimidine biosynthesis	0.261823	0.00215844	spearman rho
k__Bacteria|p__Firmicutes|c__Erysipelotrichi|o__Erysipelotrichales	FOLSYN-PWY: superpathway of tetrahydrofolate biosynthesis and salvage	-0.261817	0.00215902	spearman rho
k__Bacteria|p__Bacteroidota|c__Bacteroidia|o__Bacteroidales|f__Tannerellaceae	PWY-5840: superpathway of menaquinol-7 biosynthesis	-0.26155	0.00218252	spearman rho
k__Bacteria|p__Actinobacteriota|c__Actinobacteria|o__Actinomycetales	PRPP-PWY: superpathway of histidine, purine, and pyrimidine biosynthesis	0.261438	0.00219247	spearman rho
k__Bacteria|p__Firmicutes|c__Clostridia|o__Lachnospirales|f__Lachnospiraceae|g__Anaerostipes	PWY-6612: superpathway of tetrahydrofolate biosynthesis	-0.26105	0.00222724	spearman rho
k__Bacteria|p__Proteobacteria|c__Gammaproteobacteria|o__Enterobacterales|f__Pasteurellaceae|g__Haemophilus|s__Haemophilus_parainfluenzae	ARGSYN-PWY: L-arginine biosynthesis I (via L-ornithine)	-0.26036	0.00229027	spearman rho
k__Bacteria|p__Bacteroidota|c__Bacteroidia|o__Bacteroidales|f__Prevotellaceae|g__Prevotella_7|s__Prevotella_melaninogenica	PWY-6630: superpathway of L-tyrosine biosynthesis	-0.260262	0.00229931	spearman rho
k__Bacteria|p__Bacteroidota|c__Bacteroidia|o__Bacteroidales|f__Rikenellaceae	PWY-6612: superpathway of tetrahydrofolate biosynthesis	-0.26024	0.00230135	spearman rho
k__Bacteria|p__Firmicutes|c__Bacilli|o__Lactobacillales|f__Lactobacillaceae|g__Lactobacillus	PWY-5838: superpathway of menaquinol-8 biosynthesis I	-0.260106	0.00231385	spearman rho
k__Bacteria|p__Firmicutes|c__Erysipelotrichi|o__Erysipelotrichales|f__Erysipelotrichaceae	PWY-6467: Kdo transfer to lipid IVA III (Chlamydia)	-0.259992	0.00232451	spearman rho
k__Bacteria|p__Firmicutes|c__Erysipelotrichi	PWY-6467: Kdo transfer to lipid IVA III (Chlamydia)	-0.259992	0.00232451	spearman rho
k__Bacteria|p__Firmicutes|c__Clostridia|o__Lachnospirales|f__Lachnospiraceae|g__Anaerostipes	PWY-5898: superpathway of menaquinol-12 biosynthesis	-0.259939	0.00232951	spearman rho
	PWY-5897: superpathway of menaquinol-11 biosynthesis	-0.259939	0.00232951	spearman rho
	PWY-5899: superpathway of menaquinol-13 biosynthesis	-0.259939	0.00232951	spearman rho
k__Bacteria|p__Firmicutes|c__Erysipelotrichi|o__Erysipelotrichales	PWY-6467: Kdo transfer to lipid IVA III (Chlamydia)	-0.259519	0.00236926	spearman rho
k__Bacteria|p__Proteobacteria|c__Gammaproteobacteria|o__Enterobacterales|f__Pasteurellaceae|g__Haemophilus|s__Haemophilus_parainfluenzae	GLYCOLYSIS-E-D: superpathway of glycolysis and Entner-Doudoroff	-0.259399	0.00238076	spearman rho
k__Bacteria|p__Bacteroidota|c__Bacteroidia|o__Bacteroidales|f__Prevotellaceae|g__Prevotella	HOMOSER-METSYN-PWY: L-methionine biosynthesis I	-0.259228	0.00239717	spearman rho
k__Bacteria|p__Firmicutes|c__Bacilli|o__Lactobacillales|f__Lactobacillaceae|g__Lactobacillus|s__Lactobacillus_gasseri	MET-SAM-PWY: superpathway of S-adenosyl-L-methionine biosynthesis	-0.259126	0.00240706	spearman rho
k__Bacteria|p__Fusobacteriota|c__Fusobacteriia|o__Fusobacteriales|f__Fusobacteriaceae	PWY-6897: thiamin salvage II	-0.258955	0.00242364	spearman rho
k__Bacteria|p__Fusobacteriota|c__Fusobacteriia|o__Fusobacteriales|f__Fusobacteriaceae|g__Fusobacterium	PWY-6897: thiamin salvage II	-0.258955	0.00242364	spearman rho
	P161-PWY: acetylene degradation	0.258911	0.00242792	spearman rho
k__Bacteria|p__Fusobacteriota|c__Fusobacteriia|o__Fusobacteriales|f__Fusobacteriaceae	P161-PWY: acetylene degradation	0.258911	0.00242792	spearman rho
k__Bacteria|p__Bacteroidota|c__Bacteroidia|o__Bacteroidales|f__Tannerellaceae|g__Parabacteroides|s__Parabacteroides_merdae	HISTSYN-PWY: L-histidine biosynthesis	0.258618	0.00245667	spearman rho
k__Bacteria|p__Spirochaetota|c__Spirochaetia|o__Spirochaetales|f__Spirochaetaceae|g__Treponema|s__Treponema_socranskii	HEME-BIOSYNTHESIS-II: heme biosynthesis I (aerobic)	-0.258462	0.00247207	spearman rho
k__Bacteria|p__Actinobacteriota	HOMOSER-METSYN-PWY: L-methionine biosynthesis I	0.258185	0.00249976	spearman rho
k__Bacteria|p__Bacteroidota|c__Bacteroidia|o__Bacteroidales|f__Rikenellaceae	GLUTORN-PWY: L-ornithine biosynthesis	0.257871	0.00253139	spearman rho
k__Bacteria|p__Firmicutes|c__Bacilli|o__Bacillales	PWY-6612: superpathway of tetrahydrofolate biosynthesis	-0.257847	0.00253382	spearman rho
k__Bacteria|p__Proteobacteria|c__Gammaproteobacteria|o__Pseudomonadales|f__Pseudomonadaceae|g__Pseudomonas	ARGSYNBSUB-PWY: L-arginine biosynthesis II (acetyl cycle)	0.25777	0.0025416	spearman rho
k__Bacteria|p__Firmicutes|c__Bacilli|o__Bacillales|f__Bacillaceae	PWY-6612: superpathway of tetrahydrofolate biosynthesis	-0.257609	0.00255801	spearman rho
k__Bacteria|p__Firmicutes|c__Bacilli|o__Bacillales|f__Bacillaceae|g__Bacillus	PWY-6612: superpathway of tetrahydrofolate biosynthesis	-0.257609	0.00255801	spearman rho
k__Bacteria|p__Bacteroidota|c__Bacteroidia|o__Bacteroidales|f__Porphyromonadaceae|g__Porphyromonas|s__Porphyromonas_pasteri	HEME-BIOSYNTHESIS-II: heme biosynthesis I (aerobic)	-0.256928	0.00262855	spearman rho
k__Bacteria|p__Bacteroidota|c__Bacteroidia|o__Bacteroidales|f__Prevotellaceae|g__Prevotella_7	PWY-6630: superpathway of L-tyrosine biosynthesis	-0.256731	0.00264923	spearman rho
k__Bacteria|p__Bacteroidota|c__Bacteroidia|o__Bacteroidales|f__Tannerellaceae|g__Parabacteroides|s__Parabacteroides_merdae	ARGSYNBSUB-PWY: L-arginine biosynthesis II (acetyl cycle)	0.256552	0.00266822	spearman rho
k__Bacteria|p__Actinobacteriota|c__Actinobacteria|o__Actinomycetales|f__Actinomycetaceae|g__Actinomyces|s__Actinomyces_graevenitzii	1CMET2-PWY: N10-formyl-tetrahydrofolate biosynthesis	0.256531	0.00267039	spearman rho
k__Bacteria|p__Firmicutes|c__Bacilli|o__Lactobacillales|f__Lactobacillaceae|g__Lactobacillus	PWY-7400: L-arginine biosynthesis IV (archaebacteria)	0.256487	0.00267509	spearman rho
	ARGSYN-PWY: L-arginine biosynthesis I (via L-ornithine)	0.256419	0.00268237	spearman rho
k__Bacteria|p__Firmicutes|c__Bacilli|o__Lactobacillales|f__Lactobacillaceae|g__Lactobacillus|s__Lactobacillus_gasseri	PWY-2941: L-lysine biosynthesis II	0.256158	0.00271039	spearman rho
k__Bacteria|p__Bacteroidota|c__Bacteroidia|o__Bacteroidales|f__Porphyromonadaceae|g__Porphyromonas|s__Porphyromonas_pasteri	1CMET2-PWY: N10-formyl-tetrahydrofolate biosynthesis	-0.255616	0.00276938	spearman rho
k__Bacteria|p__Firmicutes|c__Bacilli|o__Lactobacillales|f__Lactobacillaceae|g__Lactobacillus|s__Lactobacillus_gasseri	ARGSYNBSUB-PWY: L-arginine biosynthesis II (acetyl cycle)	0.255599	0.00277118	spearman rho
k__Bacteria|p__Firmicutes|c__Clostridia|o__Christensenellales|f__Christensenellaceae|g__Christensenellaceae_R-7_group	FOLSYN-PWY: superpathway of tetrahydrofolate biosynthesis and salvage	-0.255546	0.00277705	spearman rho
k__Bacteria|p__Firmicutes|c__Clostridia|o__Christensenellales|f__Christensenellaceae	FOLSYN-PWY: superpathway of tetrahydrofolate biosynthesis and salvage	-0.255546	0.00277705	spearman rho
k__Bacteria|p__Firmicutes|c__Bacilli|o__Lactobacillales|f__Lactobacillaceae|g__Lacticaseibacillus	PWY-5918: superpathay of heme biosynthesis from glutamate	-0.255493	0.00278287	spearman rho
k__Bacteria|p__Firmicutes|c__Bacilli|o__Lactobacillales|f__Lactobacillaceae|g__Limosilactobacillus	GLYCOLYSIS-E-D: superpathway of glycolysis and Entner-Doudoroff	0.255317	0.0028024	spearman rho
k__Bacteria|p__Firmicutes|c__Clostridia|o__Oscillospirales|f__Oscillospiraceae	PWY-5899: superpathway of menaquinol-13 biosynthesis	-0.255127	0.00282353	spearman rho
	PWY-5898: superpathway of menaquinol-12 biosynthesis	-0.255127	0.00282353	spearman rho
	PWY-5897: superpathway of menaquinol-11 biosynthesis	-0.255127	0.00282353	spearman rho
k__Bacteria|p__Firmicutes|c__Erysipelotrichi|o__Erysipelotrichales|f__Erysipelotrichaceae|g__Catenibacterium	PWY-6612: superpathway of tetrahydrofolate biosynthesis	-0.254854	0.00285417	spearman rho
k__Bacteria|p__Firmicutes|c__Clostridia|o__Oscillospirales|f__Oscillospiraceae|g__Intestinimonas|s__Intestinimonas_butyriciproducens	PWY-7539: 6-hydroxymethyl-dihydropterin diphosphate biosynthesis III (Chlamydia)	-0.254808	0.00285935	spearman rho
k__Bacteria|p__Firmicutes|c__Clostridia|o__Christensenellales	FOLSYN-PWY: superpathway of tetrahydrofolate biosynthesis and salvage	-0.254751	0.00286584	spearman rho
k__Bacteria|p__Firmicutes|c__Clostridia|o__Oscillospirales|f__Oscillospiraceae|g__Intestinimonas	PWY-7539: 6-hydroxymethyl-dihydropterin diphosphate biosynthesis III (Chlamydia)	-0.254749	0.00286609	spearman rho
k__Bacteria|p__Actinobacteriota|c__Actinobacteria|o__Actinomycetales|f__Actinomycetaceae|g__Actinomyces|s__Actinomyces_graevenitzii	PWY-6737: starch degradation V	0.254668	0.00287525	spearman rho
k__Bacteria|p__Bacteroidota|c__Bacteroidia|o__Bacteroidales|f__Prevotellaceae|g__Prevotella|s__Prevotella_intermedia	PWY-6892: thiazole biosynthesis I (E. coli)	-0.254608	0.00288211	spearman rho
k__Bacteria|p__Bacteroidota|c__Bacteroidia|o__Bacteroidales|f__Prevotellaceae	PWY-6630: superpathway of L-tyrosine biosynthesis	-0.254478	0.00289698	spearman rho
k__Bacteria|p__Proteobacteria|c__Gammaproteobacteria|o__Enterobacterales|f__Pasteurellaceae|g__Haemophilus	1CMET2-PWY: N10-formyl-tetrahydrofolate biosynthesis	-0.253092	0.00305947	spearman rho
k__Bacteria|p__Firmicutes|c__Bacilli|o__Bacillales	ASPASN-PWY: superpathway of L-aspartate and L-asparagine biosynthesis	-0.253038	0.00306606	spearman rho
k__Bacteria|p__Firmicutes|c__Bacilli|o__Bacillales|f__Bacillaceae|g__Bacillus	ASPASN-PWY: superpathway of L-aspartate and L-asparagine biosynthesis	-0.252994	0.00307127	spearman rho
k__Bacteria|p__Firmicutes|c__Bacilli|o__Bacillales|f__Bacillaceae	ASPASN-PWY: superpathway of L-aspartate and L-asparagine biosynthesis	-0.252994	0.00307127	spearman rho
k__Bacteria|p__Bacteroidota|c__Bacteroidia|o__Bacteroidales|f__Porphyromonadaceae|g__Porphyromonas|s__Porphyromonas_pasteri	P161-PWY: acetylene degradation	0.252399	0.00314389	spearman rho
k__Bacteria|p__Firmicutes|c__Clostridia|o__Oscillospirales|f__Oscillospiraceae|g__Flavonifractor|s__Flavonifractor_plautii	PWY-7539: 6-hydroxymethyl-dihydropterin diphosphate biosynthesis III (Chlamydia)	-0.252165	0.00317281	spearman rho
k__Bacteria|p__Firmicutes|c__Clostridia|o__Oscillospirales|f__Oscillospiraceae|g__Flavonifractor	PWY-7539: 6-hydroxymethyl-dihydropterin diphosphate biosynthesis III (Chlamydia)	-0.252051	0.00318694	spearman rho
k__Bacteria|p__Bacteroidota|c__Bacteroidia|o__Bacteroidales|f__Tannerellaceae|g__Parabacteroides|s__Parabacteroides_distasonis	HISTSYN-PWY: L-histidine biosynthesis	0.251986	0.00319508	spearman rho
k__Bacteria|p__Firmicutes|c__Clostridia|o__Oscillospirales|f__[Eubacterium]_coprostanoligenes_group	GLUTORN-PWY: L-ornithine biosynthesis	0.251289	0.00328331	spearman rho
k__Bacteria|p__Bacteroidota|c__Bacteroidia|o__Bacteroidales|f__Rikenellaceae	PWY-5898: superpathway of menaquinol-12 biosynthesis	-0.250523	0.00338281	spearman rho
	PWY-5897: superpathway of menaquinol-11 biosynthesis	-0.250523	0.00338281	spearman rho
	PWY-5899: superpathway of menaquinol-13 biosynthesis	-0.250523	0.00338281	spearman rho
k__Bacteria|p__Firmicutes|c__Bacilli|o__Lactobacillales|f__Lactobacillaceae|g__Lacticaseibacillus	GLYCOLYSIS-E-D: superpathway of glycolysis and Entner-Doudoroff	0.250363	0.00340381	spearman rho
k__Bacteria|p__Firmicutes|c__Clostridia|o__Oscillospirales|f__[Eubacterium]_coprostanoligenes_group	PWY-6612: superpathway of tetrahydrofolate biosynthesis	-0.249952	0.00345866	spearman rho
k__Bacteria|p__Firmicutes|c__Bacilli|o__Lactobacillales|f__Lactobacillaceae	KDO-NAGLIPASYN-PWY: superpathway of (Kdo)2-lipid A biosynthesis	-0.249932	0.00346137	spearman rho
k__Bacteria|p__Bacteroidota|c__Bacteroidia|o__Bacteroidales|f__Porphyromonadaceae|g__Porphyromonas|s__Porphyromonas_pasteri	ARGSYN-PWY: L-arginine biosynthesis I (via L-ornithine)	0.249911	0.00346416	spearman rho
k__Bacteria|p__Firmicutes|c__Bacilli|o__Erysipelotrichales|f__Erysipelotrichaceae|g__Turicibacter	PWY0-1296: purine ribonucleosides degradation	0.249803	0.00347868	spearman rho
	ASPASN-PWY: superpathway of L-aspartate and L-asparagine biosynthesis	-0.24979	0.00348042	spearman rho
k__Bacteria|p__Firmicutes|c__Bacilli|o__Lactobacillales|f__Lactobacillaceae|g__Lacticaseibacillus	PWY-6628: superpathway of L-phenylalanine biosynthesis	0.249739	0.00348737	spearman rho
k__Bacteria|p__Bacteroidota|c__Bacteroidia|o__Bacteroidales|f__Tannerellaceae|g__Parabacteroides|s__Parabacteroides_distasonis	ARGSYN-PWY: L-arginine biosynthesis I (via L-ornithine)	0.249716	0.00349044	spearman rho
	PWY-7400: L-arginine biosynthesis IV (archaebacteria)	0.2497	0.00349263	spearman rho
k__Bacteria|p__Firmicutes|c__Bacilli|o__Lactobacillales|f__Lactobacillaceae|g__Lactobacillus	PWY-6737: starch degradation V	-0.24961	0.00350486	spearman rho
k__Bacteria|p__Firmicutes|c__Erysipelotrichi|o__Erysipelotrichales|f__Erysipelotrichaceae|g__Catenibacterium	HISTSYN-PWY: L-histidine biosynthesis	0.249592	0.00350728	spearman rho
k__Bacteria|p__Firmicutes|c__Bacilli|o__Lactobacillales|f__Lactobacillaceae|g__Lactobacillus|s__Lactobacillus_gasseri	PWY0-1298: superpathway of pyrimidine deoxyribonucleosides degradation	0.249589	0.00350764	spearman rho
k__Bacteria|p__Firmicutes|c__Bacilli|o__Erysipelotrichales|f__Erysipelotrichaceae|g__Turicibacter	PWY-2941: L-lysine biosynthesis II	0.249481	0.00352245	spearman rho
k__Bacteria|p__Bacteroidota|c__Bacteroidia|o__Bacteroidales|f__Porphyromonadaceae|g__Porphyromonas|s__Porphyromonas_pasteri	PWY-6612: superpathway of tetrahydrofolate biosynthesis	-0.248884	0.00360469	spearman rho
k__Bacteria|p__Actinobacteriota|c__Coriobacteriia|o__Coriobacteriales|f__Coriobacteriaceae|g__Collinsella	HEME-BIOSYNTHESIS-II: heme biosynthesis I (aerobic)	-0.247461	0.00380798	spearman rho
k__Bacteria|p__Actinobacteriota|c__Coriobacteriia|o__Coriobacteriales|f__Coriobacteriaceae	HEME-BIOSYNTHESIS-II: heme biosynthesis I (aerobic)	-0.247461	0.00380798	spearman rho
k__Bacteria|p__Bacteroidota|c__Bacteroidia|o__Bacteroidales|f__Tannerellaceae|g__Parabacteroides	PWY-5838: superpathway of menaquinol-8 biosynthesis I	-0.247436	0.00381157	spearman rho
k__Bacteria|p__Bacteroidota|c__Bacteroidia|o__Bacteroidales|f__Porphyromonadaceae|g__Porphyromonas|s__Porphyromonas_pasteri	PWY-7400: L-arginine biosynthesis IV (archaebacteria)	0.247157	0.00385263	spearman rho
k__Bacteria|p__Firmicutes|c__Clostridia|o__Lachnospirales|f__Lachnospiraceae|g__Anaerostipes	ARGSYNBSUB-PWY: L-arginine biosynthesis II (acetyl cycle)	0.247057	0.00386745	spearman rho
k__Bacteria|p__Firmicutes|c__Bacilli|o__Bacillales	FOLSYN-PWY: superpathway of tetrahydrofolate biosynthesis and salvage	-0.247012	0.00387421	spearman rho
k__Bacteria|p__Firmicutes|c__Erysipelotrichi	PWY-5838: superpathway of menaquinol-8 biosynthesis I	-0.246833	0.00390096	spearman rho
k__Bacteria|p__Firmicutes|c__Erysipelotrichi|o__Erysipelotrichales|f__Erysipelotrichaceae	PWY-5838: superpathway of menaquinol-8 biosynthesis I	-0.246833	0.00390096	spearman rho
k__Bacteria|p__Firmicutes|c__Bacilli|o__Bacillales|f__Bacillaceae	FOLSYN-PWY: superpathway of tetrahydrofolate biosynthesis and salvage	-0.24681	0.00390428	spearman rho
k__Bacteria|p__Firmicutes|c__Bacilli|o__Bacillales|f__Bacillaceae|g__Bacillus	FOLSYN-PWY: superpathway of tetrahydrofolate biosynthesis and salvage	-0.24681	0.00390428	spearman rho
k__Bacteria|p__Bacteroidota|c__Bacteroidia|o__Bacteroidales|f__Prevotellaceae|g__Prevotella|s__Prevotella_intermedia	ASPASN-PWY: superpathway of L-aspartate and L-asparagine biosynthesis	0.246697	0.0039213	spearman rho
k__Bacteria|p__Actinobacteriota|c__Actinobacteria|o__Actinomycetales|f__Actinomycetaceae|g__Actinomyces	PRPP-PWY: superpathway of histidine, purine, and pyrimidine biosynthesis	0.246634	0.00393069	spearman rho
k__Bacteria|p__Bacteroidota|c__Bacteroidia|o__Flavobacteriales|f__Flavobacteriaceae|g__Capnocytophaga|s__Capnocytophaga_sputigena	1CMET2-PWY: N10-formyl-tetrahydrofolate biosynthesis	-0.246486	0.00395306	spearman rho
k__Bacteria|p__Bacteroidota|c__Bacteroidia|o__Flavobacteriales|f__Flavobacteriaceae|g__Capnocytophaga|s__Capnocytophaga_leadbetteri	PWY-5659: GDP-mannose biosynthesis	-0.246315	0.00397904	spearman rho
k__Bacteria|p__Firmicutes|c__Bacilli|o__Lactobacillales|f__Lactobacillaceae|g__Lacticaseibacillus	PWY0-1296: purine ribonucleosides degradation	0.245853	0.00404994	spearman rho
k__Bacteria|p__Proteobacteria|c__Gammaproteobacteria|o__Pseudomonadales|f__Pseudomonadaceae|g__Pseudomonas	PRPP-PWY: superpathway of histidine, purine, and pyrimidine biosynthesis	0.245781	0.00406115	spearman rho
k__Bacteria|p__Firmicutes|c__Erysipelotrichi|o__Erysipelotrichales	PWY-5838: superpathway of menaquinol-8 biosynthesis I	-0.245286	0.00413849	spearman rho
k__Bacteria|p__Firmicutes|c__Bacilli|o__Lactobacillales|f__Lactobacillaceae|g__Lactobacillus	HSERMETANA-PWY: L-methionine biosynthesis III	-0.245142	0.00416133	spearman rho
k__Bacteria|p__Proteobacteria|c__Gammaproteobacteria|o__Pseudomonadales|f__Pseudomonadaceae|g__Pseudomonas	ARGSYN-PWY: L-arginine biosynthesis I (via L-ornithine)	0.245025	0.00417993	spearman rho
k__Bacteria|p__Firmicutes|c__Bacilli|o__Lactobacillales|f__Lactobacillaceae|g__Limosilactobacillus	PWY-7539: 6-hydroxymethyl-dihydropterin diphosphate biosynthesis III (Chlamydia)	-0.244849	0.00420795	spearman rho
k__Bacteria|p__Firmicutes|c__Bacilli|o__Bacillales	HSERMETANA-PWY: L-methionine biosynthesis III	-0.244784	0.00421845	spearman rho
k__Bacteria|p__Fusobacteriota|c__Fusobacteriia|o__Fusobacteriales|f__Fusobacteriaceae|g__Fusobacterium	FOLSYN-PWY: superpathway of tetrahydrofolate biosynthesis and salvage	-0.244727	0.00422752	spearman rho
k__Bacteria|p__Fusobacteriota|c__Fusobacteriia|o__Fusobacteriales|f__Fusobacteriaceae	FOLSYN-PWY: superpathway of tetrahydrofolate biosynthesis and salvage	-0.244727	0.00422752	spearman rho
k__Bacteria|p__Bacteroidota|c__Bacteroidia|o__Bacteroidales|f__Prevotellaceae|g__Prevotella	PWY-6892: thiazole biosynthesis I (E. coli)	-0.244708	0.00423066	spearman rho
k__Bacteria|p__Bacteroidota|c__Bacteroidia|o__Bacteroidales|f__Bacteroidaceae|g__Bacteroides|s__Bacteroides_caccae	KDO-NAGLIPASYN-PWY: superpathway of (Kdo)2-lipid A biosynthesis	-0.244686	0.00423415	spearman rho
k__Bacteria|p__Firmicutes|c__Erysipelotrichi|o__Erysipelotrichales|f__Erysipelotrichaceae|g__Catenibacterium	ARGSYNBSUB-PWY: L-arginine biosynthesis II (acetyl cycle)	0.244542	0.00425742	spearman rho
k__Bacteria|p__Firmicutes|c__Bacilli|o__Bacillales|f__Bacillaceae	HSERMETANA-PWY: L-methionine biosynthesis III	-0.244438	0.00427423	spearman rho
k__Bacteria|p__Firmicutes|c__Bacilli|o__Bacillales|f__Bacillaceae|g__Bacillus	HSERMETANA-PWY: L-methionine biosynthesis III	-0.244438	0.00427423	spearman rho
k__Bacteria|p__Bacteroidota|c__Bacteroidia|o__Bacteroidales|f__Porphyromonadaceae|g__Porphyromonas|s__Porphyromonas_pasteri	FOLSYN-PWY: superpathway of tetrahydrofolate biosynthesis and salvage	-0.244345	0.00428932	spearman rho
k__Bacteria|p__Bacteroidota|c__Bacteroidia|o__Bacteroidales|f__Prevotellaceae|g__Prevotella|s__Prevotella_intermedia	PWY-6737: starch degradation V	0.244084	0.00433204	spearman rho
k__Bacteria|p__Proteobacteria|c__Gammaproteobacteria|o__Pseudomonadales|f__Pseudomonadaceae|g__Pseudomonas	PWY-7400: L-arginine biosynthesis IV (archaebacteria)	0.243786	0.00438132	spearman rho
k__Bacteria|p__Firmicutes|c__Clostridia|o__Oscillospirales|f__Oscillospiraceae|g__Intestinimonas	FOLSYN-PWY: superpathway of tetrahydrofolate biosynthesis and salvage	-0.243643	0.00440513	spearman rho
k__Bacteria|p__Firmicutes|c__Clostridia|o__Oscillospirales|f__Oscillospiraceae|g__Flavonifractor|s__Flavonifractor_plautii	PWY-5840: superpathway of menaquinol-7 biosynthesis	-0.243577	0.00441616	spearman rho
k__Bacteria|p__Firmicutes|c__Clostridia|o__Oscillospirales|f__Oscillospiraceae|g__Intestinimonas|s__Intestinimonas_butyriciproducens	FOLSYN-PWY: superpathway of tetrahydrofolate biosynthesis and salvage	-0.24343	0.00444081	spearman rho
k__Bacteria|p__Fusobacteriota|c__Fusobacteriia|o__Fusobacteriales|f__Fusobacteriaceae|g__Fusobacterium	PWY-6612: superpathway of tetrahydrofolate biosynthesis	-0.243406	0.00444488	spearman rho
k__Bacteria|p__Fusobacteriota|c__Fusobacteriia|o__Fusobacteriales|f__Fusobacteriaceae	PWY-6612: superpathway of tetrahydrofolate biosynthesis	-0.243406	0.00444488	spearman rho
k__Bacteria|p__Bacteroidota|c__Bacteroidia|o__Flavobacteriales|f__Flavobacteriaceae|g__Capnocytophaga|s__Capnocytophaga_sputigena	KDO-NAGLIPASYN-PWY: superpathway of (Kdo)2-lipid A biosynthesis	0.243303	0.00446222	spearman rho
k__Bacteria|p__Firmicutes|c__Erysipelotrichi|o__Erysipelotrichales|f__Erysipelotrichaceae	GLUTORN-PWY: L-ornithine biosynthesis	0.243062	0.00450296	spearman rho
k__Bacteria|p__Firmicutes|c__Erysipelotrichi	GLUTORN-PWY: L-ornithine biosynthesis	0.243062	0.00450296	spearman rho
k__Bacteria|p__Fusobacteriota|c__Fusobacteriia|o__Fusobacteriales|f__Fusobacteriaceae	PRPP-PWY: superpathway of histidine, purine, and pyrimidine biosynthesis	0.242928	0.00452592	spearman rho
k__Bacteria|p__Fusobacteriota|c__Fusobacteriia|o__Fusobacteriales|f__Fusobacteriaceae|g__Fusobacterium	PRPP-PWY: superpathway of histidine, purine, and pyrimidine biosynthesis	0.242928	0.00452592	spearman rho
k__Bacteria|p__Bacteroidota|c__Bacteroidia|o__Bacteroidales|f__Rikenellaceae	FOLSYN-PWY: superpathway of tetrahydrofolate biosynthesis and salvage	-0.242862	0.00453717	spearman rho
k__Bacteria|p__Actinobacteriota|c__Actinobacteria|o__Actinomycetales|f__Actinomycetaceae|g__Actinomyces|s__Actinomyces_graevenitzii	ASPASN-PWY: superpathway of L-aspartate and L-asparagine biosynthesis	0.242821	0.00454424	spearman rho
k__Bacteria|p__Firmicutes|c__Bacilli|o__Lactobacillales|f__Lactobacillaceae|g__Lactobacillus|s__Lactobacillus_gasseri	PRPP-PWY: superpathway of histidine, purine, and pyrimidine biosynthesis	0.242797	0.00454834	spearman rho
k__Bacteria|p__Firmicutes|c__Bacilli|o__Erysipelotrichales|f__Erysipelotrichaceae|g__Turicibacter	PWY-5897: superpathway of menaquinol-11 biosynthesis	-0.242778	0.0045516	spearman rho
	PWY-5898: superpathway of menaquinol-12 biosynthesis	-0.242778	0.0045516	spearman rho
	PWY-5899: superpathway of menaquinol-13 biosynthesis	-0.242778	0.0045516	spearman rho
k__Bacteria|p__Firmicutes|c__Clostridia|o__Oscillospirales|f__Oscillospiraceae|g__Flavonifractor	PWY-5840: superpathway of menaquinol-7 biosynthesis	-0.242609	0.00458058	spearman rho
k__Bacteria|p__Firmicutes|c__Clostridia|o__Lachnospirales|f__Lachnospiraceae|g__Anaerostipes	PWY-5840: superpathway of menaquinol-7 biosynthesis	-0.242317	0.00463128	spearman rho
k__Bacteria|p__Firmicutes|c__Bacilli|o__Erysipelotrichales|f__Erysipelotrichaceae|g__Turicibacter	GLUTORN-PWY: L-ornithine biosynthesis	0.242313	0.004632	spearman rho
k__Bacteria|p__Actinobacteriota|c__Actinobacteria|o__Actinomycetales|f__Actinomycetaceae	PWY-5838: superpathway of menaquinol-8 biosynthesis I	-0.242293	0.00463545	spearman rho
k__Bacteria|p__Firmicutes|c__Bacilli|o__Lactobacillales|f__Lactobacillaceae|g__Lacticaseibacillus	PWY-6630: superpathway of L-tyrosine biosynthesis	0.242039	0.00468002	spearman rho
k__Bacteria|p__Actinobacteriota|c__Actinobacteria|o__Actinomycetales	PWY-5838: superpathway of menaquinol-8 biosynthesis I	-0.241772	0.00472739	spearman rho
k__Bacteria|p__Firmicutes|c__Erysipelotrichi|o__Erysipelotrichales	GLUTORN-PWY: L-ornithine biosynthesis	0.241726	0.00473554	spearman rho
k__Bacteria|p__Firmicutes|c__Clostridia|o__Oscillospirales|f__Ruminococcaceae|g__Subdoligranulum	ARGSYN-PWY: L-arginine biosynthesis I (via L-ornithine)	0.241592	0.00475942	spearman rho
k__Bacteria|p__Bacteroidota|c__Bacteroidia|o__Bacteroidales|f__Prevotellaceae|g__Prevotella_7|s__Prevotella_histicola	GLUTORN-PWY: L-ornithine biosynthesis	-0.241562	0.00476479	spearman rho
k__Bacteria|p__Firmicutes|c__Bacilli|o__Lactobacillales|f__Lactobacillaceae|g__Lacticaseibacillus	PWY0-1298: superpathway of pyrimidine deoxyribonucleosides degradation	0.241548	0.00476729	spearman rho
k__Bacteria|p__Firmicutes|c__Clostridia|o__Lachnospirales|f__Lachnospiraceae|g__Anaerostipes	PWY-5918: superpathay of heme biosynthesis from glutamate	-0.241469	0.00478134	spearman rho
k__Bacteria|p__Bacteroidota|c__Bacteroidia|o__Flavobacteriales|f__Flavobacteriaceae|g__Capnocytophaga|s__Capnocytophaga_leadbetteri	KDO-NAGLIPASYN-PWY: superpathway of (Kdo)2-lipid A biosynthesis	0.241251	0.00482071	spearman rho
k__Bacteria|p__Firmicutes|c__Clostridia|o__Oscillospirales|f__Ruminococcaceae|g__Subdoligranulum	PWY-7400: L-arginine biosynthesis IV (archaebacteria)	0.240951	0.00487514	spearman rho
k__Bacteria|p__Proteobacteria|c__Gammaproteobacteria|o__Pseudomonadales|f__Pseudomonadaceae	ARGSYNBSUB-PWY: L-arginine biosynthesis II (acetyl cycle)	0.240933	0.00487859	spearman rho
k__Bacteria|p__Proteobacteria|c__Gammaproteobacteria|o__Pseudomonadales|f__Pseudomonadaceae|g__Pseudomonas	PWY0-1297: superpathway of purine deoxyribonucleosides degradation	0.240894	0.00488572	spearman rho
k__Bacteria|p__Proteobacteria|c__Gammaproteobacteria|o__Burkholderiales|f__Neisseriaceae|g__Kingella	PWY-6897: thiamin salvage II	-0.24036	0.0049842	spearman rho
k__Bacteria|p__Bacteroidota	HOMOSER-METSYN-PWY: L-methionine biosynthesis I	-0.240172	0.00501945	spearman rho
k__Bacteria|p__Bacteroidota|c__Bacteroidia	HOMOSER-METSYN-PWY: L-methionine biosynthesis I	-0.240172	0.00501945	spearman rho
k__Bacteria|p__Actinobacteriota|c__Actinobacteria|o__Actinomycetales|f__Actinomycetaceae	PWY-5898: superpathway of menaquinol-12 biosynthesis	-0.240108	0.00503135	spearman rho
	PWY-5899: superpathway of menaquinol-13 biosynthesis	-0.240108	0.00503135	spearman rho
	PWY-5897: superpathway of menaquinol-11 biosynthesis	-0.240108	0.00503135	spearman rho
k__Bacteria|p__Firmicutes|c__Clostridia|o__Lachnospirales|f__Lachnospiraceae|g__Anaerostipes	FOLSYN-PWY: superpathway of tetrahydrofolate biosynthesis and salvage	-0.240081	0.00503645	spearman rho
k__Bacteria|p__Actinobacteriota|c__Actinobacteria|o__Actinomycetales	PWY-5897: superpathway of menaquinol-11 biosynthesis	-0.239708	0.005107	spearman rho
	PWY-5899: superpathway of menaquinol-13 biosynthesis	-0.239708	0.005107	spearman rho
	PWY-5898: superpathway of menaquinol-12 biosynthesis	-0.239708	0.005107	spearman rho
k__Bacteria|p__Bacteroidota|c__Bacteroidia|o__Bacteroidales|f__Prevotellaceae|g__Prevotella_7|s__Prevotella_melaninogenica	PWY0-1296: purine ribonucleosides degradation	-0.239616	0.00512467	spearman rho
k__Bacteria|p__Firmicutes|c__Clostridia|o__Christensenellales|f__Christensenellaceae	PWY-6467: Kdo transfer to lipid IVA III (Chlamydia)	-0.239192	0.00520623	spearman rho
k__Bacteria|p__Firmicutes|c__Clostridia|o__Christensenellales|f__Christensenellaceae|g__Christensenellaceae_R-7_group	PWY-6467: Kdo transfer to lipid IVA III (Chlamydia)	-0.239192	0.00520623	spearman rho
k__Bacteria|p__Fusobacteriota|c__Fusobacteriia|o__Fusobacteriales|f__Fusobacteriaceae	ARGSYN-PWY: L-arginine biosynthesis I (via L-ornithine)	0.239074	0.00522901	spearman rho
k__Bacteria|p__Fusobacteriota|c__Fusobacteriia|o__Fusobacteriales|f__Fusobacteriaceae|g__Fusobacterium	ARGSYN-PWY: L-arginine biosynthesis I (via L-ornithine)	0.239074	0.00522901	spearman rho
k__Bacteria|p__Firmicutes|c__Bacilli|o__Lactobacillales|f__Lactobacillaceae|g__Lactobacillus	PWY-5899: superpathway of menaquinol-13 biosynthesis	-0.23903	0.00523756	spearman rho
	PWY-5897: superpathway of menaquinol-11 biosynthesis	-0.23903	0.00523756	spearman rho
	PWY-5898: superpathway of menaquinol-12 biosynthesis	-0.23903	0.00523756	spearman rho
k__Bacteria|p__Firmicutes|c__Clostridia|o__Oscillospirales|f__Oscillospiraceae	PWY-5840: superpathway of menaquinol-7 biosynthesis	-0.23898	0.00524744	spearman rho
k__Bacteria|p__Firmicutes|c__Bacilli|o__Erysipelotrichales|f__Erysipelotrichaceae|g__Turicibacter	PWY-6737: starch degradation V	-0.238848	0.00527315	spearman rho
k__Bacteria|p__Firmicutes|c__Erysipelotrichi|o__Erysipelotrichales|f__Erysipelotrichaceae	PWY-7539: 6-hydroxymethyl-dihydropterin diphosphate biosynthesis III (Chlamydia)	-0.238748	0.00529282	spearman rho
k__Bacteria|p__Firmicutes|c__Erysipelotrichi	PWY-7539: 6-hydroxymethyl-dihydropterin diphosphate biosynthesis III (Chlamydia)	-0.238748	0.00529282	spearman rho
k__Bacteria|p__Fusobacteriota|c__Fusobacteriia|o__Fusobacteriales|f__Fusobacteriaceae|g__Fusobacterium	PWY-7400: L-arginine biosynthesis IV (archaebacteria)	0.238562	0.00532946	spearman rho
k__Bacteria|p__Fusobacteriota|c__Fusobacteriia|o__Fusobacteriales|f__Fusobacteriaceae	PWY-7400: L-arginine biosynthesis IV (archaebacteria)	0.238562	0.00532946	spearman rho
k__Bacteria|p__Firmicutes|c__Erysipelotrichi|o__Erysipelotrichales	PWY-7539: 6-hydroxymethyl-dihydropterin diphosphate biosynthesis III (Chlamydia)	-0.238519	0.00533806	spearman rho
k__Bacteria|p__Bacteroidota|c__Bacteroidia|o__Bacteroidales|f__Porphyromonadaceae|g__Porphyromonas|s__Porphyromonas_pasteri	PWY-7539: 6-hydroxymethyl-dihydropterin diphosphate biosynthesis III (Chlamydia)	-0.238365	0.00536852	spearman rho
k__Bacteria|p__Firmicutes|c__Clostridia|o__Oscillospirales|f__Butyricicoccaceae	HEME-BIOSYNTHESIS-II: heme biosynthesis I (aerobic)	-0.238351	0.00537128	spearman rho
k__Bacteria|p__Firmicutes|c__Clostridia|o__Oscillospirales|f__Butyricicoccaceae|g__Butyricicoccus	HEME-BIOSYNTHESIS-II: heme biosynthesis I (aerobic)	-0.238351	0.00537128	spearman rho
k__Bacteria|p__Firmicutes|c__Bacilli|o__Lactobacillales|f__Lactobacillaceae|g__Lactobacillus|s__Lactobacillus_gasseri	PWY-6737: starch degradation V	-0.238284	0.00538464	spearman rho
k__Bacteria|p__Firmicutes|c__Clostridia|o__Christensenellales	PWY-6467: Kdo transfer to lipid IVA III (Chlamydia)	-0.237863	0.00546942	spearman rho
k__Bacteria|p__Firmicutes|c__Bacilli|o__Lactobacillales|f__P5D1-392|g__Streptococcus_sp._oral_clone_ASCB12	PWY-2941: L-lysine biosynthesis II	-0.237814	0.00547926	spearman rho
k__Bacteria|p__Firmicutes|c__Bacilli|o__Lactobacillales|f__P5D1-392	PWY-2941: L-lysine biosynthesis II	-0.237814	0.00547926	spearman rho
k__Bacteria|p__Proteobacteria|c__Gammaproteobacteria|o__Pseudomonadales|f__Pseudomonadaceae	PWY-6737: starch degradation V	-0.23764	0.00551461	spearman rho
k__Bacteria|p__Actinobacteriota|c__Actinobacteria|o__Corynebacteriales|f__Corynebacteriaceae|g__Corynebacterium	PWY-5918: superpathay of heme biosynthesis from glutamate	0.237377	0.00556856	spearman rho
k__Bacteria|p__Actinobacteriota|c__Actinobacteria|o__Corynebacteriales|f__Corynebacteriaceae	PWY-5918: superpathay of heme biosynthesis from glutamate	0.237377	0.00556856	spearman rho
k__Bacteria|p__Actinobacteriota	PWY-5838: superpathway of menaquinol-8 biosynthesis I	0.237221	0.00560075	spearman rho
k__Bacteria|p__Fusobacteriota|c__Fusobacteriia|o__Fusobacteriales|f__Leptotrichiaceae|g__Leptotrichia|s__Leptotrichia_sp._oral_clone_FP036	PWY-5898: superpathway of menaquinol-12 biosynthesis	-0.237104	0.005625	spearman rho
	PWY-5899: superpathway of menaquinol-13 biosynthesis	-0.237104	0.005625	spearman rho
	PWY-5897: superpathway of menaquinol-11 biosynthesis	-0.237104	0.005625	spearman rho
k__Bacteria|p__Firmicutes|c__Clostridia|o__Oscillospirales|f__Oscillospiraceae	PWY0-1296: purine ribonucleosides degradation	0.236703	0.0057087	spearman rho
k__Bacteria|p__Bacteroidota|c__Bacteroidia|o__Bacteroidales|f__Tannerellaceae|g__Parabacteroides	PWY-5897: superpathway of menaquinol-11 biosynthesis	-0.23538	0.00599318	spearman rho
	PWY-5899: superpathway of menaquinol-13 biosynthesis	-0.23538	0.00599318	spearman rho
	PWY-5898: superpathway of menaquinol-12 biosynthesis	-0.23538	0.00599318	spearman rho
k__Bacteria|p__Bacteroidota|c__Bacteroidia|o__Bacteroidales|f__Prevotellaceae|g__Prevotella	PWY-6628: superpathway of L-phenylalanine biosynthesis	-0.23524	0.00602379	spearman rho
k__Bacteria|p__Actinobacteriota|c__Actinobacteria|o__Actinomycetales|f__Actinomycetaceae|g__Actinomyces	PWY-5838: superpathway of menaquinol-8 biosynthesis I	-0.235026	0.00607131	spearman rho
k__Bacteria|p__Firmicutes|c__Bacilli|o__Lactobacillales|f__Lactobacillaceae|g__Lactobacillus|s__Lactobacillus_gasseri	PWY-5659: GDP-mannose biosynthesis	-0.234804	0.00612081	spearman rho
k__Bacteria|p__Cyanobacteria|c__Cyanobacteriia|o__Chloroplast|f__Pinus_koraiensis	PWY-5347: superpathway of L-methionine biosynthesis (transsulfuration)	-0.234732	0.00613688	spearman rho
k__Bacteria|p__Firmicutes|c__Bacilli|o__Lactobacillales|f__Lactobacillaceae|g__Lacticaseibacillus	PWY0-1297: superpathway of purine deoxyribonucleosides degradation	0.234219	0.00625284	spearman rho
k__Bacteria|p__Proteobacteria|c__Gammaproteobacteria|o__Burkholderiales|f__Sutterellaceae|g__Sutterella	GLUTORN-PWY: L-ornithine biosynthesis	0.234211	0.00625484	spearman rho
k__Bacteria|p__Bacteroidota|c__Bacteroidia|o__Bacteroidales|f__Prevotellaceae|g__Prevotella|s__Prevotella_intermedia	PWY-6630: superpathway of L-tyrosine biosynthesis	-0.234134	0.00627225	spearman rho
k__Bacteria|p__Proteobacteria|c__Gammaproteobacteria|o__Pseudomonadales|f__Pseudomonadaceae	PRPP-PWY: superpathway of histidine, purine, and pyrimidine biosynthesis	0.233982	0.0063072	spearman rho
k__Bacteria|p__Firmicutes|c__Clostridia|o__Oscillospirales|f__Oscillospiraceae	PWY-6897: thiamin salvage II	-0.233856	0.0063362	spearman rho
k__Bacteria|p__Bacteroidota|c__Bacteroidia|o__Bacteroidales|f__Prevotellaceae|g__Prevotella_7|s__Prevotella_melaninogenica	PWY0-1298: superpathway of pyrimidine deoxyribonucleosides degradation	-0.233689	0.00637478	spearman rho
k__Bacteria|p__Actinobacteriota|c__Actinobacteria|o__Actinomycetales|f__Actinomycetaceae|g__Actinomyces	PWY-5899: superpathway of menaquinol-13 biosynthesis	-0.232968	0.00654425	spearman rho
	PWY-5898: superpathway of menaquinol-12 biosynthesis	-0.232968	0.00654425	spearman rho
	PWY-5897: superpathway of menaquinol-11 biosynthesis	-0.232968	0.00654425	spearman rho
k__Bacteria|p__Actinobacteriota|c__Actinobacteria|o__Corynebacteriales	PWY-5918: superpathay of heme biosynthesis from glutamate	0.232499	0.00665631	spearman rho
k__Bacteria|p__Firmicutes|c__Erysipelotrichi|o__Erysipelotrichales|f__Erysipelotrichaceae|g__Catenibacterium	FOLSYN-PWY: superpathway of tetrahydrofolate biosynthesis and salvage	-0.232483	0.00666028	spearman rho
k__Bacteria|p__Bacteroidota|c__Bacteroidia|o__Flavobacteriales|f__Flavobacteriaceae|g__Capnocytophaga|s__Capnocytophaga_leadbetteri	PWY-6737: starch degradation V	-0.23242	0.0066754	spearman rho
k__Bacteria|p__Bacteroidota|c__Bacteroidia|o__Bacteroidales|f__Tannerellaceae|g__Parabacteroides|s__Parabacteroides_distasonis	ARGSYNBSUB-PWY: L-arginine biosynthesis II (acetyl cycle)	0.232394	0.00668167	spearman rho
k__Bacteria|p__Bacteroidota|c__Bacteroidia|o__Bacteroidales|f__Rikenellaceae	PWY-5840: superpathway of menaquinol-7 biosynthesis	-0.232197	0.00672955	spearman rho
k__Bacteria|p__Bacteroidota|c__Bacteroidia|o__Bacteroidales|f__Tannerellaceae	HSERMETANA-PWY: L-methionine biosynthesis III	-0.23209	0.00675575	spearman rho
k__Bacteria|p__Firmicutes|c__Bacilli|o__Lactobacillales|f__Lactobacillaceae|g__Limosilactobacillus	PWY-5838: superpathway of menaquinol-8 biosynthesis I	-0.231694	0.0068529	spearman rho
k__Bacteria|p__Bacteroidota|c__Bacteroidia|o__Bacteroidales|f__Tannerellaceae	PRPP-PWY: superpathway of histidine, purine, and pyrimidine biosynthesis	0.231646	0.00686498	spearman rho
k__Bacteria|p__Proteobacteria|c__Gammaproteobacteria|o__Burkholderiales|f__Neisseriaceae|g__Kingella	1CMET2-PWY: N10-formyl-tetrahydrofolate biosynthesis	-0.231376	0.00693219	spearman rho
k__Bacteria|p__Firmicutes|c__Clostridia|o__Oscillospirales|f__Oscillospiraceae|g__Intestinimonas|s__Intestinimonas_butyriciproducens	HEME-BIOSYNTHESIS-II: heme biosynthesis I (aerobic)	-0.231352	0.00693804	spearman rho
k__Bacteria|p__Firmicutes|c__Clostridia|o__Oscillospirales|f__Oscillospiraceae|g__Intestinimonas	HEME-BIOSYNTHESIS-II: heme biosynthesis I (aerobic)	-0.231098	0.0070018	spearman rho
k__Bacteria|p__Actinobacteriota	PWY0-1296: purine ribonucleosides degradation	-0.231012	0.00702373	spearman rho
k__Bacteria|p__Firmicutes|c__Bacilli|o__Bacillales	PWY-7539: 6-hydroxymethyl-dihydropterin diphosphate biosynthesis III (Chlamydia)	-0.230713	0.00709957	spearman rho
k__Bacteria|p__Bacteroidota|c__Bacteroidia|o__Bacteroidales|f__Tannerellaceae	HEME-BIOSYNTHESIS-II: heme biosynthesis I (aerobic)	-0.230621	0.00712303	spearman rho
k__Bacteria|p__Firmicutes|c__Bacilli|o__Bacillales|f__Bacillaceae	PWY-7539: 6-hydroxymethyl-dihydropterin diphosphate biosynthesis III (Chlamydia)	-0.230497	0.0071549	spearman rho
k__Bacteria|p__Firmicutes|c__Bacilli|o__Bacillales|f__Bacillaceae|g__Bacillus	PWY-7539: 6-hydroxymethyl-dihydropterin diphosphate biosynthesis III (Chlamydia)	-0.230497	0.0071549	spearman rho
k__Bacteria|p__Firmicutes|c__Clostridia|o__Christensenellales|f__Christensenellaceae|g__Christensenellaceae_R-7_group	PWY0-1296: purine ribonucleosides degradation	0.230373	0.00718699	spearman rho
k__Bacteria|p__Firmicutes|c__Clostridia|o__Christensenellales|f__Christensenellaceae	PWY0-1296: purine ribonucleosides degradation	0.230373	0.00718699	spearman rho
k__Bacteria|p__Firmicutes|c__Bacilli|o__Lactobacillales|f__Lactobacillaceae|g__Lactobacillus|s__Lactobacillus_gasseri	PWY-6897: thiamin salvage II	-0.230279	0.00721108	spearman rho
k__Bacteria|p__Firmicutes|c__Clostridia|o__Oscillospirales|f__Ruminococcaceae|g__Subdoligranulum	ARGSYNBSUB-PWY: L-arginine biosynthesis II (acetyl cycle)	0.229963	0.00729339	spearman rho
k__Bacteria|p__Proteobacteria|c__Gammaproteobacteria|o__Pseudomonadales|f__Pseudomonadaceae	PWY-6897: thiamin salvage II	-0.229685	0.00736646	spearman rho
k__Bacteria|p__Fusobacteriota|c__Fusobacteriia|o__Fusobacteriales|f__Fusobacteriaceae|g__Fusobacterium	1CMET2-PWY: N10-formyl-tetrahydrofolate biosynthesis	-0.229563	0.0073987	spearman rho
k__Bacteria|p__Fusobacteriota|c__Fusobacteriia|o__Fusobacteriales|f__Fusobacteriaceae	1CMET2-PWY: N10-formyl-tetrahydrofolate biosynthesis	-0.229563	0.0073987	spearman rho
k__Bacteria|p__Firmicutes|c__Bacilli|o__Lactobacillales|f__Lactobacillaceae|g__Lactobacillus	PRPP-PWY: superpathway of histidine, purine, and pyrimidine biosynthesis	0.229558	0.00739999	spearman rho
k__Bacteria|p__Firmicutes|c__Clostridia|o__Oscillospirales|f__Oscillospiraceae|g__Flavonifractor	PWY0-1296: purine ribonucleosides degradation	0.229517	0.00741098	spearman rho
k__Bacteria|p__Firmicutes|c__Bacilli|o__Lactobacillales|f__Lactobacillaceae|g__Lactobacillus|s__Lactobacillus_gasseri	PWY-7400: L-arginine biosynthesis IV (archaebacteria)	0.229336	0.00745915	spearman rho
k__Bacteria|p__Firmicutes|c__Clostridia|o__Oscillospirales|f__Oscillospiraceae|g__Flavonifractor	GLUTORN-PWY: L-ornithine biosynthesis	0.229257	0.00748007	spearman rho
k__Bacteria|p__Firmicutes|c__Clostridia|o__Christensenellales	PWY0-1296: purine ribonucleosides degradation	0.229068	0.00753093	spearman rho
k__Bacteria|p__Firmicutes|c__Bacilli|o__Lactobacillales|f__Lactobacillaceae|g__Limosilactobacillus	PWY0-1296: purine ribonucleosides degradation	0.228973	0.00755648	spearman rho
k__Bacteria|p__Firmicutes|c__Clostridia|o__Oscillospirales|f__Oscillospiraceae|g__Flavonifractor|s__Flavonifractor_plautii	PWY0-1296: purine ribonucleosides degradation	0.228911	0.00757309	spearman rho
k__Bacteria|p__Firmicutes|c__Bacilli|o__Lactobacillales|f__Lactobacillaceae|g__Lactobacillus|s__Lactobacillus_gasseri	ARGSYN-PWY: L-arginine biosynthesis I (via L-ornithine)	0.22884	0.00759228	spearman rho
k__Bacteria|p__Bacteroidota|c__Bacteroidia|o__Bacteroidales|f__Prevotellaceae|g__Prevotella|s__Prevotella_intermedia	PWY-6612: superpathway of tetrahydrofolate biosynthesis	0.228804	0.00760207	spearman rho
k__Bacteria|p__Firmicutes|c__Bacilli|o__Lactobacillales|f__Lactobacillaceae|g__Limosilactobacillus	GLUTORN-PWY: L-ornithine biosynthesis	0.22869	0.00763317	spearman rho
k__Bacteria|p__Firmicutes|c__Clostridia|o__Oscillospirales|f__Oscillospiraceae|g__Flavonifractor|s__Flavonifractor_plautii	GLUTORN-PWY: L-ornithine biosynthesis	0.228668	0.0076391	spearman rho
k__Bacteria|p__Proteobacteria|c__Gammaproteobacteria|o__Pseudomonadales|f__Pseudomonadaceae|g__Pseudomonas	GLUTORN-PWY: L-ornithine biosynthesis	0.228334	0.00773067	spearman rho
k__Bacteria|p__Fusobacteriota|c__Fusobacteriia|o__Fusobacteriales|f__Fusobacteriaceae	PWY0-1297: superpathway of purine deoxyribonucleosides degradation	0.228031	0.00781434	spearman rho
k__Bacteria|p__Fusobacteriota|c__Fusobacteriia|o__Fusobacteriales|f__Fusobacteriaceae|g__Fusobacterium	PWY0-1297: superpathway of purine deoxyribonucleosides degradation	0.228031	0.00781434	spearman rho
k__Bacteria|p__Firmicutes|c__Bacilli|o__Lactobacillales|f__Lactobacillaceae	PWY-5347: superpathway of L-methionine biosynthesis (transsulfuration)	-0.227841	0.00786738	spearman rho
k__Bacteria|p__Proteobacteria|c__Gammaproteobacteria|o__Burkholderiales|f__Neisseriaceae|g__Kingella|s__Kingella_oralis	KDO-NAGLIPASYN-PWY: superpathway of (Kdo)2-lipid A biosynthesis	0.227798	0.00787947	spearman rho
k__Bacteria|p__Firmicutes|c__Bacilli|o__Lactobacillales|f__Lactobacillaceae|g__Limosilactobacillus	HEME-BIOSYNTHESIS-II: heme biosynthesis I (aerobic)	-0.227617	0.00793035	spearman rho
k__Bacteria|p__Bacteroidota|c__Bacteroidia|o__Bacteroidales|f__Prevotellaceae|g__Prevotella|s__Prevotella_intermedia	PWY-6897: thiamin salvage II	0.227464	0.00797354	spearman rho
k__Bacteria|p__Firmicutes|c__Bacilli|o__Erysipelotrichales|f__Erysipelotrichaceae|g__Turicibacter	PWY-5659: GDP-mannose biosynthesis	-0.2274	0.00799153	spearman rho
k__Bacteria|p__Proteobacteria|c__Gammaproteobacteria|o__Pseudomonadales|f__Pseudomonadaceae	PWY-6467: Kdo transfer to lipid IVA III (Chlamydia)	-0.227314	0.00801593	spearman rho
k__Bacteria|p__Proteobacteria|c__Gammaproteobacteria|o__Enterobacterales|f__Pasteurellaceae|g__Haemophilus	PWY-5659: GDP-mannose biosynthesis	-0.227163	0.00805903	spearman rho
k__Bacteria|p__Firmicutes|c__Clostridia|o__Oscillospirales|f__Butyricicoccaceae|g__Butyricicoccus	1CMET2-PWY: N10-formyl-tetrahydrofolate biosynthesis	-0.227129	0.00806878	spearman rho
k__Bacteria|p__Firmicutes|c__Clostridia|o__Oscillospirales|f__Butyricicoccaceae	1CMET2-PWY: N10-formyl-tetrahydrofolate biosynthesis	-0.227129	0.00806878	spearman rho
k__Bacteria|p__Fusobacteriota|c__Fusobacteriia|o__Fusobacteriales|f__Fusobacteriaceae	ARGSYNBSUB-PWY: L-arginine biosynthesis II (acetyl cycle)	0.227007	0.00810373	spearman rho
k__Bacteria|p__Fusobacteriota|c__Fusobacteriia|o__Fusobacteriales|f__Fusobacteriaceae|g__Fusobacterium	ARGSYNBSUB-PWY: L-arginine biosynthesis II (acetyl cycle)	0.227007	0.00810373	spearman rho
k__Bacteria|p__Bacteroidota|c__Bacteroidia|o__Flavobacteriales|f__Flavobacteriaceae|g__Capnocytophaga|s__Capnocytophaga_sputigena	PWY-6737: starch degradation V	-0.226925	0.00812724	spearman rho
k__Bacteria|p__Firmicutes|c__Bacilli|o__Lactobacillales|f__Lactobacillaceae|g__Lactobacillus	ASPASN-PWY: superpathway of L-aspartate and L-asparagine biosynthesis	-0.226724	0.00818531	spearman rho
k__Bacteria|p__Actinobacteriota|c__Actinobacteria|o__Actinomycetales|f__Actinomycetaceae|g__Actinomyces|s__Actinomyces_oris	PWY-5918: superpathay of heme biosynthesis from glutamate	0.22669	0.0081952	spearman rho
k__Bacteria|p__Firmicutes|c__Clostridia|o__Oscillospirales|f__Butyricicoccaceae|g__Butyricicoccus	HISTSYN-PWY: L-histidine biosynthesis	0.226368	0.00828917	spearman rho
k__Bacteria|p__Firmicutes|c__Clostridia|o__Oscillospirales|f__Butyricicoccaceae	HISTSYN-PWY: L-histidine biosynthesis	0.226368	0.00828917	spearman rho
k__Bacteria|p__Firmicutes|c__Clostridia|o__Lachnospirales|f__Lachnospiraceae	HISTSYN-PWY: L-histidine biosynthesis	0.226244	0.00832544	spearman rho
k__Bacteria|p__Proteobacteria|c__Gammaproteobacteria|o__Burkholderiales|f__Neisseriaceae|g__Kingella|s__Kingella_oralis	1CMET2-PWY: N10-formyl-tetrahydrofolate biosynthesis	-0.226237	0.00832748	spearman rho
k__Bacteria|p__Firmicutes|c__Clostridia|o__Oscillospirales|f__Oscillospiraceae	PWY-2941: L-lysine biosynthesis II	0.226026	0.00838981	spearman rho
k__Bacteria|p__Firmicutes|c__Clostridia|o__Lachnospirales	HISTSYN-PWY: L-histidine biosynthesis	0.226017	0.00839245	spearman rho
k__Bacteria|p__Firmicutes|c__Bacilli|o__Lactobacillales|f__Lactobacillaceae|g__Lactobacillus|s__Lactobacillus_gasseri	PWY0-1296: purine ribonucleosides degradation	0.225989	0.00840068	spearman rho
k__Bacteria|p__Spirochaetota|c__Spirochaetia|o__Spirochaetales|f__Spirochaetaceae|g__Treponema|s__Treponema_socranskii	ARGSYN-PWY: L-arginine biosynthesis I (via L-ornithine)	0.225982	0.00840275	spearman rho
k__Bacteria|p__Firmicutes|c__Bacilli|o__Lactobacillales|f__Lactobacillaceae|g__Limosilactobacillus	PRPP-PWY: superpathway of histidine, purine, and pyrimidine biosynthesis	0.225885	0.00843152	spearman rho
k__Bacteria|p__Actinobacteriota|c__Actinobacteria|o__Actinomycetales|f__Actinomycetaceae|g__Actinomyces|s__Actinomyces_graevenitzii	KDO-NAGLIPASYN-PWY: superpathway of (Kdo)2-lipid A biosynthesis	-0.225881	0.00843289	spearman rho
k__Bacteria|p__Bacteroidota|c__Bacteroidia|o__Bacteroidales|f__Tannerellaceae|g__Parabacteroides	GLUTORN-PWY: L-ornithine biosynthesis	0.225209	0.00863475	spearman rho
k__Bacteria|p__Proteobacteria|c__Gammaproteobacteria|o__Burkholderiales|f__Neisseriaceae|g__Kingella|s__Kingella_oralis	PWY-6897: thiamin salvage II	-0.22514	0.00865584	spearman rho
k__Bacteria|p__Firmicutes|c__Bacilli|o__Lactobacillales|f__Lactobacillaceae|g__Limosilactobacillus	PWY0-1298: superpathway of pyrimidine deoxyribonucleosides degradation	0.225134	0.00865751	spearman rho
k__Bacteria|p__Firmicutes|c__Clostridia|o__Oscillospirales|f__Oscillospiraceae|g__Flavonifractor	KDO-NAGLIPASYN-PWY: superpathway of (Kdo)2-lipid A biosynthesis	-0.224879	0.00873534	spearman rho
k__Bacteria|p__Firmicutes|c__Bacilli|o__Lactobacillales|f__Lactobacillaceae	PWY-6628: superpathway of L-phenylalanine biosynthesis	0.224812	0.00875599	spearman rho
k__Bacteria|p__Firmicutes|c__Bacilli|o__Erysipelotrichales|f__Erysipelotrichaceae|g__Turicibacter	PWY0-1298: superpathway of pyrimidine deoxyribonucleosides degradation	0.224704	0.00878926	spearman rho
k__Bacteria|p__Spirochaetota|c__Spirochaetia|o__Spirochaetales|f__Spirochaetaceae|g__Treponema|s__Treponema_socranskii	PWY-7400: L-arginine biosynthesis IV (archaebacteria)	0.224693	0.00879283	spearman rho
k__Bacteria|p__Firmicutes|c__Clostridia|o__Oscillospirales|f__Butyricicoccaceae	P161-PWY: acetylene degradation	0.224665	0.00880149	spearman rho
k__Bacteria|p__Firmicutes|c__Clostridia|o__Oscillospirales|f__Butyricicoccaceae|g__Butyricicoccus	P161-PWY: acetylene degradation	0.224665	0.00880149	spearman rho
k__Bacteria|p__Firmicutes|c__Erysipelotrichi	PWY-5899: superpathway of menaquinol-13 biosynthesis	-0.22443	0.00887431	spearman rho
	PWY-5897: superpathway of menaquinol-11 biosynthesis	-0.22443	0.00887431	spearman rho
	PWY-5898: superpathway of menaquinol-12 biosynthesis	-0.22443	0.00887431	spearman rho
k__Bacteria|p__Firmicutes|c__Erysipelotrichi|o__Erysipelotrichales|f__Erysipelotrichaceae	PWY-5898: superpathway of menaquinol-12 biosynthesis	-0.22443	0.00887431	spearman rho
	PWY-5897: superpathway of menaquinol-11 biosynthesis	-0.22443	0.00887431	spearman rho
	PWY-5899: superpathway of menaquinol-13 biosynthesis	-0.22443	0.00887431	spearman rho
k__Bacteria|p__Firmicutes|c__Clostridia|o__Oscillospirales|f__Oscillospiraceae|g__Flavonifractor|s__Flavonifractor_plautii	KDO-NAGLIPASYN-PWY: superpathway of (Kdo)2-lipid A biosynthesis	-0.224415	0.00887897	spearman rho
k__Bacteria|p__Firmicutes|c__Clostridia|o__Oscillospirales|f__[Eubacterium]_coprostanoligenes_group	FOLSYN-PWY: superpathway of tetrahydrofolate biosynthesis and salvage	-0.223933	0.00902999	spearman rho
k__Bacteria|p__Proteobacteria|c__Gammaproteobacteria|o__Pseudomonadales|f__Pseudomonadaceae	ARGSYN-PWY: L-arginine biosynthesis I (via L-ornithine)	0.2239	0.0090404	spearman rho
k__Bacteria|p__Actinobacteriota	GLUCOSE1PMETAB-PWY: glucose and glucose-1-phosphate degradation	-0.223846	0.00905738	spearman rho
k__Bacteria|p__Firmicutes|c__Clostridia|o__Oscillospirales|f__Butyricicoccaceae	PWY-6897: thiamin salvage II	-0.223828	0.0090633	spearman rho
k__Bacteria|p__Firmicutes|c__Clostridia|o__Oscillospirales|f__Butyricicoccaceae|g__Butyricicoccus	PWY-6897: thiamin salvage II	-0.223828	0.0090633	spearman rho
k__Bacteria|p__Firmicutes|c__Clostridia|o__Oscillospirales|f__Oscillospiraceae|g__Intestinimonas|s__Intestinimonas_butyriciproducens	HISTSYN-PWY: L-histidine biosynthesis	0.223787	0.0090761	spearman rho
k__Bacteria|p__Bacteroidota|c__Bacteroidia|o__Bacteroidales|f__Prevotellaceae|g__Prevotella|s__Prevotella_intermedia	P161-PWY: acetylene degradation	-0.223784	0.00907711	spearman rho
k__Bacteria|p__Bacteroidota|c__Bacteroidia|o__Bacteroidales|f__Prevotellaceae|g__Prevotella_7|s__Prevotella_histicola	PWY-5918: superpathay of heme biosynthesis from glutamate	-0.223729	0.00909453	spearman rho
k__Bacteria|p__Actinobacteriota|c__Actinobacteria|o__Actinomycetales|f__Actinomycetaceae|g__Actinomyces|s__Actinomyces_oris	PRPP-PWY: superpathway of histidine, purine, and pyrimidine biosynthesis	0.223559	0.00914894	spearman rho
k__Bacteria|p__Bacteroidota|c__Bacteroidia|o__Bacteroidales|f__Tannerellaceae|g__Parabacteroides|s__Parabacteroides_merdae	PWY-5838: superpathway of menaquinol-8 biosynthesis I	-0.223557	0.00914962	spearman rho
k__Bacteria|p__Firmicutes|c__Clostridia|o__Oscillospirales|f__Oscillospiraceae|g__Intestinimonas	HISTSYN-PWY: L-histidine biosynthesis	0.223468	0.00917804	spearman rho
k__Bacteria|p__Bacteroidota|c__Bacteroidia|o__Bacteroidales|f__Prevotellaceae|g__Prevotella_7	PWY-5918: superpathay of heme biosynthesis from glutamate	-0.2231	0.00929651	spearman rho
k__Bacteria|p__Firmicutes|c__Clostridia|o__Oscillospirales|f__Oscillospiraceae|g__Flavonifractor	PWY-6897: thiamin salvage II	-0.223069	0.00930666	spearman rho
k__Bacteria|p__Firmicutes|c__Clostridia|o__Lachnospirales	GLUCOSE1PMETAB-PWY: glucose and glucose-1-phosphate degradation	-0.223066	0.00930758	spearman rho
k__Bacteria|p__Firmicutes|c__Clostridia|o__Oscillospirales|f__Oscillospiraceae|g__Flavonifractor|s__Flavonifractor_plautii	PWY-6897: thiamin salvage II	-0.223009	0.00932597	spearman rho
k__Bacteria|p__Proteobacteria|c__Gammaproteobacteria|o__Pseudomonadales|f__Pseudomonadaceae	PWY-7400: L-arginine biosynthesis IV (archaebacteria)	0.222959	0.00934246	spearman rho
k__Bacteria|p__Firmicutes|c__Erysipelotrichi|o__Erysipelotrichales	PWY-5898: superpathway of menaquinol-12 biosynthesis	-0.222883	0.00936701	spearman rho
	PWY-5897: superpathway of menaquinol-11 biosynthesis	-0.222883	0.00936701	spearman rho
	PWY-5899: superpathway of menaquinol-13 biosynthesis	-0.222883	0.00936701	spearman rho
k__Bacteria|p__Firmicutes|c__Bacilli|o__Bacillales	PWY-6737: starch degradation V	-0.222751	0.00941031	spearman rho
k__Bacteria|p__Firmicutes|c__Bacilli|o__Bacillales|f__Bacillaceae|g__Bacillus	PWY-6737: starch degradation V	-0.222722	0.00941975	spearman rho
k__Bacteria|p__Firmicutes|c__Bacilli|o__Bacillales|f__Bacillaceae	PWY-6737: starch degradation V	-0.222722	0.00941975	spearman rho
k__Bacteria|p__Bacteroidota|c__Bacteroidia|o__Bacteroidales|f__Porphyromonadaceae|g__Porphyromonas|s__Porphyromonas_pasteri	ARGSYNBSUB-PWY: L-arginine biosynthesis II (acetyl cycle)	0.222676	0.00943495	spearman rho
k__Bacteria|p__Firmicutes|c__Clostridia|o__Lachnospirales|f__Lachnospiraceae	GLUCOSE1PMETAB-PWY: glucose and glucose-1-phosphate degradation	-0.222659	0.00944047	spearman rho
k__Bacteria|p__Actinobacteriota|c__Actinobacteria|o__Actinomycetales|f__Actinomycetaceae	GLUTORN-PWY: L-ornithine biosynthesis	0.222486	0.00949761	spearman rho
k__Bacteria|p__Firmicutes|c__Clostridia|o__Christensenellales|f__Christensenellaceae	KDO-NAGLIPASYN-PWY: superpathway of (Kdo)2-lipid A biosynthesis	-0.22233	0.0095492	spearman rho
k__Bacteria|p__Firmicutes|c__Clostridia|o__Christensenellales|f__Christensenellaceae|g__Christensenellaceae_R-7_group	KDO-NAGLIPASYN-PWY: superpathway of (Kdo)2-lipid A biosynthesis	-0.22233	0.0095492	spearman rho
k__Bacteria|p__Fusobacteriota|c__Fusobacteriia|o__Fusobacteriales|f__Fusobacteriaceae	PWY-7539: 6-hydroxymethyl-dihydropterin diphosphate biosynthesis III (Chlamydia)	-0.222286	0.00956386	spearman rho
k__Bacteria|p__Fusobacteriota|c__Fusobacteriia|o__Fusobacteriales|f__Fusobacteriaceae|g__Fusobacterium	PWY-7539: 6-hydroxymethyl-dihydropterin diphosphate biosynthesis III (Chlamydia)	-0.222286	0.00956386	spearman rho
k__Bacteria|p__Actinobacteriota|c__Actinobacteria|o__Corynebacteriales|f__Corynebacteriaceae|g__Corynebacterium|s__Corynebacterium_matruchotii	HOMOSER-METSYN-PWY: L-methionine biosynthesis I	-0.222276	0.00956708	spearman rho
k__Bacteria|p__Bacteroidota|c__Bacteroidia|o__Flavobacteriales|f__Flavobacteriaceae|g__Capnocytophaga|s__Capnocytophaga_sputigena	GLUCOSE1PMETAB-PWY: glucose and glucose-1-phosphate degradation	-0.222205	0.00959082	spearman rho
k__Bacteria|p__Actinobacteriota|c__Actinobacteria|o__Actinomycetales|f__Actinomycetaceae|g__Actinomyces|s__Actinomyces_graevenitzii	PWY-7539: 6-hydroxymethyl-dihydropterin diphosphate biosynthesis III (Chlamydia)	0.222157	0.00960682	spearman rho
k__Bacteria|p__Bacteroidota|c__Bacteroidia|o__Bacteroidales|f__Prevotellaceae|g__Prevotella|s__Prevotella_intermedia	PWY-7539: 6-hydroxymethyl-dihydropterin diphosphate biosynthesis III (Chlamydia)	0.221975	0.00966761	spearman rho
k__Bacteria|p__Actinobacteriota|c__Actinobacteria|o__Actinomycetales	GLUTORN-PWY: L-ornithine biosynthesis	0.221822	0.00971896	spearman rho
k__Bacteria|p__Firmicutes|c__Bacilli|o__Erysipelotrichales|f__Erysipelotrichaceae|g__Turicibacter	PWY-5840: superpathway of menaquinol-7 biosynthesis	-0.221763	0.00973899	spearman rho
k__Bacteria|p__Firmicutes|c__Clostridia|o__Oscillospirales|f__[Eubacterium]_coprostanoligenes_group	PWY0-1297: superpathway of purine deoxyribonucleosides degradation	0.221731	0.00974968	spearman rho
k__Bacteria|p__Actinobacteriota|c__Actinobacteria|o__Actinomycetales|f__Actinomycetaceae|g__Actinomyces|s__Actinomyces_graevenitzii	PWY-5659: GDP-mannose biosynthesis	0.221562	0.00980718	spearman rho
k__Bacteria|p__Bacteroidota|c__Bacteroidia|o__Bacteroidales|f__Prevotellaceae|g__Prevotella|s__Prevotella_intermedia	FOLSYN-PWY: superpathway of tetrahydrofolate biosynthesis and salvage	0.221457	0.00984266	spearman rho
k__Bacteria|p__Proteobacteria|c__Gammaproteobacteria|o__Pseudomonadales|f__Pseudomonadaceae	ASPASN-PWY: superpathway of L-aspartate and L-asparagine biosynthesis	-0.221291	0.00989963	spearman rho
k__Bacteria|p__Firmicutes|c__Clostridia|o__Oscillospirales|f__Ruminococcaceae|g__Subdoligranulum	PWY-6612: superpathway of tetrahydrofolate biosynthesis	-0.220995	0.0100013	spearman rho
k__Bacteria|p__Actinobacteriota|c__Coriobacteriia|o__Coriobacteriales|f__Coriobacteriaceae|g__Collinsella	GLUTORN-PWY: L-ornithine biosynthesis	0.220888	0.0100384	spearman rho
k__Bacteria|p__Actinobacteriota|c__Coriobacteriia|o__Coriobacteriales|f__Coriobacteriaceae	GLUTORN-PWY: L-ornithine biosynthesis	0.220888	0.0100384	spearman rho
k__Bacteria|p__Firmicutes|c__Clostridia|o__Lachnospirales|f__Lachnospiraceae|g__Anaerostipes	PWY0-1296: purine ribonucleosides degradation	0.220778	0.0100765	spearman rho
k__Bacteria|p__Bacteroidota|c__Bacteroidia|o__Flavobacteriales|f__Flavobacteriaceae|g__Capnocytophaga|s__Capnocytophaga_sputigena	PWY-7539: 6-hydroxymethyl-dihydropterin diphosphate biosynthesis III (Chlamydia)	-0.220411	0.0102049	spearman rho
k__Bacteria|p__Proteobacteria|c__Gammaproteobacteria|o__Pseudomonadales|f__Pseudomonadaceae	GLUTORN-PWY: L-ornithine biosynthesis	0.220247	0.010263	spearman rho
k__Bacteria|p__Firmicutes|c__Clostridia|o__Lachnospirales|f__Lachnospiraceae|g__Anaerostipes	HEME-BIOSYNTHESIS-II: heme biosynthesis I (aerobic)	-0.220099	0.0103153	spearman rho
k__Bacteria|p__Cyanobacteria|c__Cyanobacteriia|o__Chloroplast|f__Pinus_koraiensis	HOMOSER-METSYN-PWY: L-methionine biosynthesis I	-0.219992	0.0103533	spearman rho
k__Bacteria|p__Firmicutes|c__Bacilli|o__Lactobacillales|f__Lactobacillaceae|g__Lacticaseibacillus	PWY-5347: superpathway of L-methionine biosynthesis (transsulfuration)	-0.219985	0.0103559	spearman rho
k__Bacteria|p__Bacteroidota|c__Bacteroidia|o__Bacteroidales|f__Prevotellaceae|g__Prevotella|s__Prevotella_intermedia	ARGSYN-PWY: L-arginine biosynthesis I (via L-ornithine)	-0.219912	0.0103821	spearman rho
k__Bacteria|p__Firmicutes|c__Clostridia|o__Christensenellales	KDO-NAGLIPASYN-PWY: superpathway of (Kdo)2-lipid A biosynthesis	-0.219903	0.0103852	spearman rho
k__Bacteria|p__Firmicutes|c__Bacilli|o__Lactobacillales|f__Lactobacillaceae	PWY-5659: GDP-mannose biosynthesis	-0.219891	0.0103896	spearman rho
k__Bacteria|p__Bacteroidota|c__Bacteroidia|o__Bacteroidales|f__Prevotellaceae|g__Prevotella|s__Prevotella_intermedia	PWY-7400: L-arginine biosynthesis IV (archaebacteria)	-0.219624	0.0104855	spearman rho
k__Bacteria|p__Bacteroidota|c__Bacteroidia|o__Bacteroidales|f__Tannerellaceae|g__Parabacteroides	PWY-5840: superpathway of menaquinol-7 biosynthesis	-0.219319	0.0105956	spearman rho
k__Bacteria|p__Firmicutes|c__Bacilli|o__Lactobacillales|f__Lactobacillaceae|g__Limosilactobacillus	PWY-5897: superpathway of menaquinol-11 biosynthesis	-0.219208	0.0106362	spearman rho
	PWY-5899: superpathway of menaquinol-13 biosynthesis	-0.219208	0.0106362	spearman rho
	PWY-5898: superpathway of menaquinol-12 biosynthesis	-0.219208	0.0106362	spearman rho
k__Bacteria|p__Fusobacteriota|c__Fusobacteriia|o__Fusobacteriales|f__Leptotrichiaceae|g__Leptotrichia|s__Leptotrichia_sp._oral_clone_FP036	PWY-5838: superpathway of menaquinol-8 biosynthesis I	-0.219086	0.0106808	spearman rho
k__Bacteria|p__Bacteroidota|c__Bacteroidia|o__Bacteroidales|f__Rikenellaceae	PWY-7539: 6-hydroxymethyl-dihydropterin diphosphate biosynthesis III (Chlamydia)	-0.218991	0.0107158	spearman rho
k__Bacteria|p__Fusobacteriota|c__Fusobacteriia|o__Fusobacteriales|f__Fusobacteriaceae|g__Fusobacterium	GLYCOLYSIS-E-D: superpathway of glycolysis and Entner-Doudoroff	0.218915	0.0107435	spearman rho
k__Bacteria|p__Fusobacteriota|c__Fusobacteriia|o__Fusobacteriales|f__Fusobacteriaceae	GLYCOLYSIS-E-D: superpathway of glycolysis and Entner-Doudoroff	0.218915	0.0107435	spearman rho
k__Bacteria|p__Firmicutes|c__Bacilli|o__Bacillales	PWY-5347: superpathway of L-methionine biosynthesis (transsulfuration)	-0.218676	0.0108318	spearman rho
k__Bacteria|p__Firmicutes|c__Bacilli|o__Bacillales|f__Bacillaceae	PWY-5347: superpathway of L-methionine biosynthesis (transsulfuration)	-0.218626	0.0108505	spearman rho
k__Bacteria|p__Firmicutes|c__Bacilli|o__Bacillales|f__Bacillaceae|g__Bacillus	PWY-5347: superpathway of L-methionine biosynthesis (transsulfuration)	-0.218626	0.0108505	spearman rho
k__Bacteria|p__Firmicutes|c__Clostridia|o__Christensenellales|f__Christensenellaceae	PWY-6897: thiamin salvage II	-0.218229	0.0109989	spearman rho
k__Bacteria|p__Firmicutes|c__Clostridia|o__Christensenellales|f__Christensenellaceae|g__Christensenellaceae_R-7_group	PWY-6897: thiamin salvage II	-0.218229	0.0109989	spearman rho
k__Bacteria|p__Firmicutes|c__Clostridia|o__Oscillospirales|f__Oscillospiraceae|g__Flavonifractor	PWY-2941: L-lysine biosynthesis II	0.217897	0.0111243	spearman rho
k__Bacteria|p__Proteobacteria|c__Gammaproteobacteria|o__Burkholderiales|f__Neisseriaceae|g__Kingella	PWY-5659: GDP-mannose biosynthesis	-0.217872	0.0111337	spearman rho
k__Bacteria|p__Firmicutes|c__Bacilli|o__Lactobacillales|f__P5D1-392|g__Streptococcus_sp._oral_clone_ASCB12	PWY-7539: 6-hydroxymethyl-dihydropterin diphosphate biosynthesis III (Chlamydia)	0.217872	0.0111338	spearman rho
k__Bacteria|p__Firmicutes|c__Bacilli|o__Lactobacillales|f__P5D1-392	PWY-7539: 6-hydroxymethyl-dihydropterin diphosphate biosynthesis III (Chlamydia)	0.217872	0.0111338	spearman rho
k__Bacteria|p__Bacteroidota|c__Bacteroidia|o__Bacteroidales|f__Tannerellaceae|g__Parabacteroides|s__Parabacteroides_merdae	PWY-5840: superpathway of menaquinol-7 biosynthesis	-0.217729	0.0111881	spearman rho
k__Bacteria|p__Spirochaetota|c__Spirochaetia|o__Spirochaetales|f__Spirochaetaceae|g__Treponema|s__Treponema_socranskii	HSERMETANA-PWY: L-methionine biosynthesis III	-0.21739	0.0113182	spearman rho
k__Bacteria|p__Firmicutes|c__Bacilli|o__Lactobacillales|f__Lactobacillaceae|g__Lactobacillus	PWY-5840: superpathway of menaquinol-7 biosynthesis	-0.217389	0.0113187	spearman rho
k__Bacteria|p__Bacteroidota|c__Bacteroidia|o__Bacteroidales|f__Tannerellaceae	PWY-2941: L-lysine biosynthesis II	0.21735	0.0113337	spearman rho
k__Bacteria|p__Firmicutes|c__Clostridia|o__Christensenellales	PWY-6897: thiamin salvage II	-0.217134	0.0114173	spearman rho
k__Bacteria|p__Firmicutes|c__Clostridia|o__Oscillospirales|f__Oscillospiraceae|g__Flavonifractor|s__Flavonifractor_plautii	PWY-2941: L-lysine biosynthesis II	0.216837	0.0115329	spearman rho
k__Bacteria|p__Bacteroidota|c__Bacteroidia|o__Bacteroidales|f__Tannerellaceae|g__Parabacteroides|s__Parabacteroides_merdae	PWY-5898: superpathway of menaquinol-12 biosynthesis	-0.216834	0.0115343	spearman rho
	PWY-5899: superpathway of menaquinol-13 biosynthesis	-0.216834	0.0115343	spearman rho
	PWY-5897: superpathway of menaquinol-11 biosynthesis	-0.216834	0.0115343	spearman rho
k__Bacteria|p__Firmicutes|c__Bacilli|o__Lactobacillales|f__Lactobacillaceae|g__Limosilactobacillus	ARGSYNBSUB-PWY: L-arginine biosynthesis II (acetyl cycle)	0.216818	0.0115405	spearman rho
k__Bacteria|p__Proteobacteria|c__Gammaproteobacteria|o__Burkholderiales|f__Sutterellaceae|g__Sutterella	HISTSYN-PWY: L-histidine biosynthesis	0.216456	0.0116832	spearman rho
k__Bacteria|p__Bacteroidota	PWY0-1298: superpathway of pyrimidine deoxyribonucleosides degradation	-0.215711	0.0119818	spearman rho
k__Bacteria|p__Bacteroidota|c__Bacteroidia	PWY0-1298: superpathway of pyrimidine deoxyribonucleosides degradation	-0.215711	0.0119818	spearman rho
k__Bacteria|p__Bacteroidota|c__Bacteroidia|o__Bacteroidales|f__Tannerellaceae|g__Parabacteroides|s__Parabacteroides_merdae	GLUCOSE1PMETAB-PWY: glucose and glucose-1-phosphate degradation	-0.215584	0.0120334	spearman rho
k__Bacteria|p__Spirochaetota|c__Spirochaetia|o__Spirochaetales|f__Spirochaetaceae|g__Treponema|s__Treponema_socranskii	PWY-5659: GDP-mannose biosynthesis	-0.2152	0.0121901	spearman rho
k__Bacteria|p__Firmicutes|c__Clostridia|o__Oscillospirales|f__Ruminococcaceae|g__Subdoligranulum	HISTSYN-PWY: L-histidine biosynthesis	0.215157	0.0122079	spearman rho
k__Bacteria|p__Proteobacteria|c__Gammaproteobacteria|o__Pseudomonadales|f__Pseudomonadaceae	PWY0-1297: superpathway of purine deoxyribonucleosides degradation	0.215111	0.012227	spearman rho
k__Bacteria|p__Firmicutes|c__Erysipelotrichi	PWY0-1297: superpathway of purine deoxyribonucleosides degradation	0.215057	0.0122491	spearman rho
k__Bacteria|p__Firmicutes|c__Erysipelotrichi|o__Erysipelotrichales|f__Erysipelotrichaceae	PWY0-1297: superpathway of purine deoxyribonucleosides degradation	0.215057	0.0122491	spearman rho
k__Bacteria|p__Firmicutes|c__Clostridia|o__Oscillospirales|f__Oscillospiraceae|g__Intestinimonas	PWY-6467: Kdo transfer to lipid IVA III (Chlamydia)	-0.215029	0.012261	spearman rho
k__Bacteria|p__Fusobacteriota|c__Fusobacteriia|o__Fusobacteriales|f__Fusobacteriaceae	PWY0-1298: superpathway of pyrimidine deoxyribonucleosides degradation	0.214862	0.01233	spearman rho
k__Bacteria|p__Fusobacteriota|c__Fusobacteriia|o__Fusobacteriales|f__Fusobacteriaceae|g__Fusobacterium	PWY0-1298: superpathway of pyrimidine deoxyribonucleosides degradation	0.214862	0.01233	spearman rho
k__Bacteria|p__Bacteroidota|c__Bacteroidia|o__Bacteroidales|f__Prevotellaceae|g__Prevotella|s__Prevotella_intermedia	GLUCOSE1PMETAB-PWY: glucose and glucose-1-phosphate degradation	0.214792	0.0123593	spearman rho
k__Bacteria|p__Bacteroidota|c__Bacteroidia|o__Flavobacteriales|f__Flavobacteriaceae|g__Capnocytophaga|s__Capnocytophaga_sputigena	PWY-6897: thiamin salvage II	-0.214683	0.0124045	spearman rho
k__Bacteria|p__Spirochaetota|c__Spirochaetia|o__Spirochaetales|f__Spirochaetaceae|g__Treponema|s__Treponema_socranskii	ARGSYNBSUB-PWY: L-arginine biosynthesis II (acetyl cycle)	0.214656	0.012416	spearman rho
k__Bacteria|p__Firmicutes|c__Clostridia|o__Oscillospirales|f__Oscillospiraceae|g__Intestinimonas|s__Intestinimonas_butyriciproducens	PWY-6467: Kdo transfer to lipid IVA III (Chlamydia)	-0.214615	0.012433	spearman rho
k__Bacteria|p__Bacteroidota|c__Bacteroidia|o__Bacteroidales|f__Prevotellaceae|g__Prevotella_7|s__Prevotella_melaninogenica	PWY-6628: superpathway of L-phenylalanine biosynthesis	-0.214603	0.0124378	spearman rho
k__Bacteria|p__Firmicutes|c__Bacilli|o__Lactobacillales|f__Lactobacillaceae	PWY-6630: superpathway of L-tyrosine biosynthesis	0.214574	0.0124501	spearman rho
k__Bacteria|p__Spirochaetota|c__Spirochaetia|o__Spirochaetales|f__Spirochaetaceae|g__Treponema|s__Treponema_socranskii	PWY-6897: thiamin salvage II	-0.214546	0.012462	spearman rho
k__Bacteria|p__Firmicutes|c__Clostridia|o__Lachnospirales|f__Lachnospiraceae|g__Anaerostipes	GLUTORN-PWY: L-ornithine biosynthesis	0.214501	0.0124807	spearman rho
k__Bacteria|p__Bacteroidota|c__Bacteroidia|o__Bacteroidales|f__Rikenellaceae	PWY-6897: thiamin salvage II	-0.214464	0.0124964	spearman rho
k__Bacteria|p__Bacteroidota|c__Bacteroidia|o__Bacteroidales|f__Porphyromonadaceae|g__Porphyromonas|s__Porphyromonas_pasteri	PWY0-1297: superpathway of purine deoxyribonucleosides degradation	0.214345	0.0125466	spearman rho
k__Bacteria|p__Firmicutes|c__Clostridia|o__Oscillospirales|f__Butyricicoccaceae|g__Butyricicoccus	PWY-5838: superpathway of menaquinol-8 biosynthesis I	-0.214309	0.0125618	spearman rho
k__Bacteria|p__Firmicutes|c__Clostridia|o__Oscillospirales|f__Butyricicoccaceae	PWY-5838: superpathway of menaquinol-8 biosynthesis I	-0.214309	0.0125618	spearman rho
k__Bacteria|p__Spirochaetota|c__Spirochaetia|o__Spirochaetales|f__Spirochaetaceae|g__Treponema|s__Treponema_socranskii	PWY-5840: superpathway of menaquinol-7 biosynthesis	-0.213891	0.0127393	spearman rho
k__Bacteria|p__Bacteroidota|c__Bacteroidia|o__Bacteroidales|f__Bacteroidaceae|g__Bacteroides|s__Bacteroides_caccae	PWY-5838: superpathway of menaquinol-8 biosynthesis I	-0.213835	0.0127631	spearman rho
k__Bacteria|p__Firmicutes|c__Bacilli|o__Erysipelotrichales|f__Erysipelotrichaceae|g__Turicibacter	1CMET2-PWY: N10-formyl-tetrahydrofolate biosynthesis	-0.21371	0.0128166	spearman rho
k__Bacteria|p__Bacteroidota|c__Bacteroidia|o__Bacteroidales|f__Rikenellaceae	PWY0-1297: superpathway of purine deoxyribonucleosides degradation	0.213631	0.012851	spearman rho
k__Bacteria|p__Actinobacteriota|c__Actinobacteria|o__Actinomycetales|f__Actinomycetaceae|g__Actinomyces|s__Actinomyces_oris	ARGSYNBSUB-PWY: L-arginine biosynthesis II (acetyl cycle)	0.213584	0.0128711	spearman rho
k__Bacteria|p__Bacteroidota|c__Bacteroidia|o__Bacteroidales|f__Prevotellaceae|g__Prevotella|s__Prevotella_intermedia	PWY-6628: superpathway of L-phenylalanine biosynthesis	-0.213554	0.0128842	spearman rho
k__Bacteria|p__Firmicutes|c__Erysipelotrichi|o__Erysipelotrichales	PWY0-1297: superpathway of purine deoxyribonucleosides degradation	0.213335	0.0129787	spearman rho
k__Bacteria|p__Firmicutes|c__Erysipelotrichi|o__Erysipelotrichales|f__Erysipelotrichaceae|g__Catenibacterium	PWY-5838: superpathway of menaquinol-8 biosynthesis I	-0.213327	0.0129824	spearman rho
k__Bacteria|p__Firmicutes|c__Clostridia|o__Christensenellales|f__Christensenellaceae	PWY-2941: L-lysine biosynthesis II	0.21308	0.01309	spearman rho
k__Bacteria|p__Firmicutes|c__Clostridia|o__Christensenellales|f__Christensenellaceae|g__Christensenellaceae_R-7_group	PWY-2941: L-lysine biosynthesis II	0.21308	0.01309	spearman rho
k__Bacteria|p__Firmicutes|c__Bacilli|o__Lactobacillales|f__Lactobacillaceae|g__Lacticaseibacillus	PRPP-PWY: superpathway of histidine, purine, and pyrimidine biosynthesis	0.213076	0.0130917	spearman rho
k__Bacteria|p__Bacteroidota|c__Bacteroidia|o__Bacteroidales|f__Prevotellaceae|g__Prevotella|s__Prevotella_intermedia	GLUTORN-PWY: L-ornithine biosynthesis	-0.212977	0.0131351	spearman rho
k__Bacteria|p__Firmicutes|c__Bacilli|o__Lactobacillales|f__Lactobacillaceae|g__Limosilactobacillus	ARGSYN-PWY: L-arginine biosynthesis I (via L-ornithine)	0.212745	0.0132374	spearman rho
k__Bacteria|p__Spirochaetota|c__Spirochaetia|o__Spirochaetales|f__Spirochaetaceae|g__Treponema|s__Treponema_socranskii	PWY-5918: superpathay of heme biosynthesis from glutamate	-0.212321	0.0134259	spearman rho
k__Bacteria|p__Fusobacteriota|c__Fusobacteriia|o__Fusobacteriales|f__Fusobacteriaceae|g__Fusobacterium	PWY-5918: superpathay of heme biosynthesis from glutamate	-0.212116	0.0135182	spearman rho
k__Bacteria|p__Fusobacteriota|c__Fusobacteriia|o__Fusobacteriales|f__Fusobacteriaceae	PWY-5918: superpathay of heme biosynthesis from glutamate	-0.212116	0.0135182	spearman rho
k__Bacteria|p__Bacteroidota|c__Bacteroidia|o__Bacteroidales|f__Prevotellaceae|g__Prevotella_7|s__Prevotella_melaninogenica	PWY-6892: thiazole biosynthesis I (E. coli)	-0.212072	0.0135379	spearman rho
k__Bacteria|p__Actinobacteriota|c__Coriobacteriia|o__Coriobacteriales|f__Coriobacteriaceae|g__Collinsella	PWY-7400: L-arginine biosynthesis IV (archaebacteria)	0.21207	0.0135391	spearman rho
k__Bacteria|p__Actinobacteriota|c__Coriobacteriia|o__Coriobacteriales|f__Coriobacteriaceae	PWY-7400: L-arginine biosynthesis IV (archaebacteria)	0.21207	0.0135391	spearman rho
k__Bacteria|p__Firmicutes|c__Clostridia|o__Christensenellales	PWY-2941: L-lysine biosynthesis II	0.21202	0.0135615	spearman rho
k__Bacteria|p__Firmicutes|c__Clostridia|o__Lachnospirales	KDO-NAGLIPASYN-PWY: superpathway of (Kdo)2-lipid A biosynthesis	-0.211867	0.0136306	spearman rho
k__Bacteria|p__Firmicutes|c__Clostridia|o__Lachnospirales|f__Lachnospiraceae	KDO-NAGLIPASYN-PWY: superpathway of (Kdo)2-lipid A biosynthesis	-0.21186	0.0136338	spearman rho
k__Bacteria|p__Bacteroidota|c__Bacteroidia|o__Bacteroidales|f__Bacteroidaceae|g__Bacteroides|s__Bacteroides_caccae	PWY-5897: superpathway of menaquinol-11 biosynthesis	-0.211819	0.0136524	spearman rho
	PWY-5898: superpathway of menaquinol-12 biosynthesis	-0.211819	0.0136524	spearman rho
	PWY-5899: superpathway of menaquinol-13 biosynthesis	-0.211819	0.0136524	spearman rho
k__Bacteria|p__Bacteroidota|c__Bacteroidia|o__Bacteroidales|f__Prevotellaceae|g__Prevotella|s__Prevotella_intermedia	ARGSYNBSUB-PWY: L-arginine biosynthesis II (acetyl cycle)	-0.211656	0.0137264	spearman rho
k__Bacteria|p__Actinobacteriota|c__Actinobacteria|o__Actinomycetales|f__Actinomycetaceae|g__Actinomyces|s__Actinomyces_oris	GLYCOLYSIS-E-D: superpathway of glycolysis and Entner-Doudoroff	0.21135	0.0138668	spearman rho
k__Bacteria|p__Actinobacteriota|c__Actinobacteria|o__Actinomycetales|f__Actinomycetaceae|g__Actinomyces	GLUTORN-PWY: L-ornithine biosynthesis	0.211326	0.0138781	spearman rho
k__Bacteria|p__Bacteroidota|c__Bacteroidia|o__Bacteroidales	PWY0-1298: superpathway of pyrimidine deoxyribonucleosides degradation	-0.21117	0.0139501	spearman rho
k__Bacteria|p__Bacteroidota|c__Bacteroidia	PWY-6628: superpathway of L-phenylalanine biosynthesis	-0.210931	0.0140611	spearman rho
k__Bacteria|p__Bacteroidota	PWY-6628: superpathway of L-phenylalanine biosynthesis	-0.210931	0.0140611	spearman rho
k__Bacteria|p__Firmicutes|c__Erysipelotrichi|o__Erysipelotrichales|f__Erysipelotrichaceae|g__Catenibacterium	PWY-6467: Kdo transfer to lipid IVA III (Chlamydia)	-0.210926	0.0140632	spearman rho
k__Bacteria|p__Firmicutes|c__Clostridia|o__Oscillospirales|f__[Eubacterium]_coprostanoligenes_group	P161-PWY: acetylene degradation	0.210897	0.014077	spearman rho
k__Bacteria|p__Firmicutes|c__Erysipelotrichi|o__Erysipelotrichales|f__Erysipelotrichaceae|g__Catenibacterium	GLUTORN-PWY: L-ornithine biosynthesis	0.210882	0.0140837	spearman rho
k__Bacteria|p__Bacteroidota|c__Bacteroidia|o__Bacteroidales|f__Tannerellaceae|g__Parabacteroides|s__Parabacteroides_merdae	GLUTORN-PWY: L-ornithine biosynthesis	0.21086	0.0140943	spearman rho
k__Bacteria|p__Actinobacteriota|c__Coriobacteriia|o__Coriobacteriales|f__Coriobacteriaceae|g__Collinsella	ARGSYN-PWY: L-arginine biosynthesis I (via L-ornithine)	0.210828	0.0141093	spearman rho
k__Bacteria|p__Actinobacteriota|c__Coriobacteriia|o__Coriobacteriales|f__Coriobacteriaceae	ARGSYN-PWY: L-arginine biosynthesis I (via L-ornithine)	0.210828	0.0141093	spearman rho
k__Bacteria|p__Actinobacteriota	PRPP-PWY: superpathway of histidine, purine, and pyrimidine biosynthesis	0.210418	0.0143016	spearman rho
k__Bacteria|p__Firmicutes|c__Bacilli|o__Bacillales	HEME-BIOSYNTHESIS-II: heme biosynthesis I (aerobic)	-0.210243	0.014385	spearman rho
k__Bacteria|p__Bacteroidota|c__Bacteroidia|o__Bacteroidales|f__Prevotellaceae|g__Prevotella_7|s__Prevotella_melaninogenica	PWY-5838: superpathway of menaquinol-8 biosynthesis I	0.210033	0.0144848	spearman rho
k__Bacteria|p__Spirochaetota|c__Spirochaetia|o__Spirochaetales|f__Spirochaetaceae|g__Treponema|s__Treponema_socranskii	P161-PWY: acetylene degradation	0.209892	0.0145525	spearman rho
k__Bacteria|p__Firmicutes|c__Clostridia|o__Oscillospirales|f__Oscillospiraceae|g__Intestinimonas	PWY0-1297: superpathway of purine deoxyribonucleosides degradation	0.209877	0.0145599	spearman rho
k__Bacteria|p__Bacteroidota|c__Bacteroidia|o__Bacteroidales|f__Tannerellaceae	HOMOSER-METSYN-PWY: L-methionine biosynthesis I	-0.20977	0.0146113	spearman rho
k__Bacteria|p__Firmicutes|c__Bacilli|o__Bacillales|f__Bacillaceae|g__Bacillus	HEME-BIOSYNTHESIS-II: heme biosynthesis I (aerobic)	-0.209731	0.0146298	spearman rho
k__Bacteria|p__Firmicutes|c__Bacilli|o__Bacillales|f__Bacillaceae	HEME-BIOSYNTHESIS-II: heme biosynthesis I (aerobic)	-0.209731	0.0146298	spearman rho
k__Bacteria|p__Firmicutes|c__Clostridia|o__Oscillospirales|f__Oscillospiraceae|g__Intestinimonas|s__Intestinimonas_butyriciproducens	PWY0-1297: superpathway of purine deoxyribonucleosides degradation	0.209711	0.0146398	spearman rho
k__Bacteria|p__Bacteroidota|c__Bacteroidia|o__Bacteroidales|f__Rikenellaceae	P161-PWY: acetylene degradation	0.209705	0.0146427	spearman rho
k__Bacteria|p__Firmicutes|c__Bacilli|o__Lactobacillales|f__Lactobacillaceae|g__Limosilactobacillus	PWY-7400: L-arginine biosynthesis IV (archaebacteria)	0.209302	0.0148385	spearman rho
k__Bacteria|p__Bacteroidota|c__Bacteroidia|o__Bacteroidales|f__Tannerellaceae	PWY-6897: thiamin salvage II	-0.209121	0.0149268	spearman rho
k__Bacteria|p__Proteobacteria|c__Gammaproteobacteria|o__Burkholderiales|f__Neisseriaceae|g__Kingella|s__Kingella_oralis	PWY-5659: GDP-mannose biosynthesis	-0.209087	0.0149435	spearman rho
k__Bacteria|p__Firmicutes|c__Clostridia|o__Lachnospirales|f__Lachnospiraceae|g__Anaerostipes	PWY0-1297: superpathway of purine deoxyribonucleosides degradation	0.208561	0.0152039	spearman rho
k__Bacteria|p__Firmicutes|c__Clostridia|o__Oscillospirales|f__Oscillospiraceae	1CMET2-PWY: N10-formyl-tetrahydrofolate biosynthesis	-0.208138	0.0154163	spearman rho
k__Bacteria|p__Actinobacteriota|c__Coriobacteriia|o__Coriobacteriales|f__Coriobacteriaceae|g__Collinsella	ARGSYNBSUB-PWY: L-arginine biosynthesis II (acetyl cycle)	0.208089	0.0154409	spearman rho
k__Bacteria|p__Actinobacteriota|c__Coriobacteriia|o__Coriobacteriales|f__Coriobacteriaceae	ARGSYNBSUB-PWY: L-arginine biosynthesis II (acetyl cycle)	0.208089	0.0154409	spearman rho
k__Bacteria|p__Bacteroidota|c__Bacteroidia|o__Bacteroidales	PWY-6892: thiazole biosynthesis I (E. coli)	-0.207575	0.0157029	spearman rho
k__Bacteria|p__Firmicutes|c__Bacilli|o__Lactobacillales|f__Lactobacillaceae|g__Lactobacillus|s__Lactobacillus_gasseri	PWY-6467: Kdo transfer to lipid IVA III (Chlamydia)	-0.207531	0.0157257	spearman rho
k__Bacteria|p__Bacteroidota|c__Bacteroidia	PWY-6892: thiazole biosynthesis I (E. coli)	-0.207097	0.0159498	spearman rho
k__Bacteria|p__Bacteroidota	PWY-6892: thiazole biosynthesis I (E. coli)	-0.207097	0.0159498	spearman rho
k__Bacteria|p__Firmicutes|c__Clostridia|o__Oscillospirales|f__Oscillospiraceae|g__Flavonifractor|s__Flavonifractor_plautii	PWY-5918: superpathay of heme biosynthesis from glutamate	-0.207085	0.0159562	spearman rho
k__Bacteria|p__Firmicutes|c__Clostridia|o__Lachnospirales|f__Lachnospiraceae|g__Anaerostipes	PWY-6467: Kdo transfer to lipid IVA III (Chlamydia)	-0.206781	0.0161148	spearman rho
k__Bacteria|p__Firmicutes|c__Bacilli|o__Bacillales	PWY-5918: superpathay of heme biosynthesis from glutamate	-0.206672	0.0161723	spearman rho
k__Bacteria|p__Firmicutes|c__Negativicutes|o__Veillonellales-Selenomonadales|f__Veillonellaceae|g__Anaeroglobus	HSERMETANA-PWY: L-methionine biosynthesis III	-0.206599	0.0162106	spearman rho
k__Bacteria|p__Firmicutes|c__Clostridia|o__Oscillospirales|f__Oscillospiraceae|g__Flavonifractor	PWY-5918: superpathay of heme biosynthesis from glutamate	-0.206496	0.0162653	spearman rho
k__Bacteria|p__Firmicutes|c__Erysipelotrichi	PWY-5840: superpathway of menaquinol-7 biosynthesis	-0.206443	0.0162929	spearman rho
k__Bacteria|p__Firmicutes|c__Erysipelotrichi|o__Erysipelotrichales|f__Erysipelotrichaceae	PWY-5840: superpathway of menaquinol-7 biosynthesis	-0.206443	0.0162929	spearman rho
k__Bacteria|p__Firmicutes|c__Bacilli|o__Bacillales|f__Bacillaceae|g__Bacillus	PWY-5918: superpathay of heme biosynthesis from glutamate	-0.206297	0.0163704	spearman rho
k__Bacteria|p__Firmicutes|c__Bacilli|o__Bacillales|f__Bacillaceae	PWY-5918: superpathay of heme biosynthesis from glutamate	-0.206297	0.0163704	spearman rho
k__Bacteria|p__Proteobacteria|c__Gammaproteobacteria|o__Pseudomonadales|f__Pseudomonadaceae	HISTSYN-PWY: L-histidine biosynthesis	0.206209	0.0164174	spearman rho
k__Bacteria|p__Firmicutes|c__Negativicutes|o__Veillonellales-Selenomonadales|f__Veillonellaceae|g__Anaeroglobus|s__Anaeroglobus_geminatus	HSERMETANA-PWY: L-methionine biosynthesis III	-0.205782	0.0166467	spearman rho
k__Bacteria|p__Spirochaetota|c__Spirochaetia|o__Spirochaetales|f__Spirochaetaceae|g__Treponema|s__Treponema_socranskii	HISTSYN-PWY: L-histidine biosynthesis	0.205708	0.0166864	spearman rho
k__Bacteria|p__Fusobacteriota|c__Fusobacteriia|o__Fusobacteriales|f__Leptotrichiaceae|g__Leptotrichia|s__Leptotrichia_sp._oral_clone_FP036	PWY-5840: superpathway of menaquinol-7 biosynthesis	-0.205673	0.0167057	spearman rho
k__Bacteria|p__Firmicutes|c__Clostridia|o__Lachnospirales|f__Lachnospiraceae|g__Anaerostipes	PWY-7539: 6-hydroxymethyl-dihydropterin diphosphate biosynthesis III (Chlamydia)	-0.205586	0.0167525	spearman rho
k__Bacteria|p__Proteobacteria|c__Gammaproteobacteria|o__Burkholderiales|f__Sutterellaceae|g__Sutterella	ARGSYNBSUB-PWY: L-arginine biosynthesis II (acetyl cycle)	0.205417	0.0168445	spearman rho
k__Bacteria|p__Proteobacteria|c__Gammaproteobacteria|o__Burkholderiales|f__Neisseriaceae|g__Kingella	KDO-NAGLIPASYN-PWY: superpathway of (Kdo)2-lipid A biosynthesis	0.205107	0.0170143	spearman rho
k__Bacteria|p__Firmicutes|c__Erysipelotrichi|o__Erysipelotrichales	PWY-5840: superpathway of menaquinol-7 biosynthesis	-0.205087	0.0170252	spearman rho
k__Bacteria|p__Firmicutes|c__Clostridia|o__Christensenellales|f__Christensenellaceae	PWY0-1298: superpathway of pyrimidine deoxyribonucleosides degradation	0.204891	0.0171335	spearman rho
k__Bacteria|p__Firmicutes|c__Clostridia|o__Christensenellales|f__Christensenellaceae|g__Christensenellaceae_R-7_group	PWY0-1298: superpathway of pyrimidine deoxyribonucleosides degradation	0.204891	0.0171335	spearman rho
k__Bacteria|p__Firmicutes|c__Bacilli|o__Lactobacillales|f__P5D1-392|g__Streptococcus_sp._oral_clone_ASCB12	MET-SAM-PWY: superpathway of S-adenosyl-L-methionine biosynthesis	0.204889	0.0171347	spearman rho
k__Bacteria|p__Firmicutes|c__Bacilli|o__Lactobacillales|f__P5D1-392	MET-SAM-PWY: superpathway of S-adenosyl-L-methionine biosynthesis	0.204889	0.0171347	spearman rho
k__Bacteria|p__Actinobacteriota|c__Coriobacteriia|o__Coriobacteriales|f__Coriobacteriaceae|g__Collinsella	PWY0-1297: superpathway of purine deoxyribonucleosides degradation	0.204867	0.0171468	spearman rho
k__Bacteria|p__Actinobacteriota|c__Coriobacteriia|o__Coriobacteriales|f__Coriobacteriaceae	PWY0-1297: superpathway of purine deoxyribonucleosides degradation	0.204867	0.0171468	spearman rho
k__Bacteria|p__Firmicutes|c__Bacilli|o__Lactobacillales|f__Lactobacillaceae|g__Lactobacillus|s__Lactobacillus_gasseri	ASPASN-PWY: superpathway of L-aspartate and L-asparagine biosynthesis	-0.204665	0.0172592	spearman rho
k__Bacteria|p__Firmicutes|c__Bacilli|o__Lactobacillales|f__P5D1-392	PWY-6628: superpathway of L-phenylalanine biosynthesis	-0.204411	0.0174012	spearman rho
k__Bacteria|p__Firmicutes|c__Bacilli|o__Lactobacillales|f__P5D1-392|g__Streptococcus_sp._oral_clone_ASCB12	PWY-6628: superpathway of L-phenylalanine biosynthesis	-0.204411	0.0174012	spearman rho
k__Bacteria|p__Firmicutes|c__Bacilli|o__Lactobacillales|f__Lactobacillaceae|g__Lacticaseibacillus	P161-PWY: acetylene degradation	0.204356	0.0174322	spearman rho
k__Bacteria|p__Firmicutes|c__Bacilli|o__Bacillales	PWY-5838: superpathway of menaquinol-8 biosynthesis I	-0.204321	0.0174514	spearman rho
k__Bacteria|p__Firmicutes|c__Bacilli|o__Lactobacillales|f__Lactobacillaceae|g__Limosilactobacillus	HSERMETANA-PWY: L-methionine biosynthesis III	-0.204312	0.0174568	spearman rho
k__Bacteria|p__Firmicutes|c__Clostridia|o__Oscillospirales|f__Oscillospiraceae|g__Intestinimonas|s__Intestinimonas_butyriciproducens	PWY-5918: superpathay of heme biosynthesis from glutamate	-0.20428	0.0174748	spearman rho
k__Bacteria|p__Firmicutes|c__Bacilli|o__Bacillales|f__Bacillaceae|g__Bacillus	PWY-5838: superpathway of menaquinol-8 biosynthesis I	-0.203933	0.0176712	spearman rho
k__Bacteria|p__Firmicutes|c__Bacilli|o__Bacillales|f__Bacillaceae	PWY-5838: superpathway of menaquinol-8 biosynthesis I	-0.203933	0.0176712	spearman rho
k__Bacteria|p__Firmicutes|c__Clostridia|o__Oscillospirales|f__Oscillospiraceae|g__Intestinimonas	PWY-5918: superpathay of heme biosynthesis from glutamate	-0.203926	0.0176751	spearman rho
k__Bacteria|p__Firmicutes|c__Clostridia|o__Christensenellales	PWY0-1298: superpathway of pyrimidine deoxyribonucleosides degradation	0.20356	0.0178844	spearman rho
k__Bacteria|p__Firmicutes|c__Bacilli|o__Lactobacillales|f__Lactobacillaceae|g__Lactobacillus|s__Lactobacillus_gasseri	HOMOSER-METSYN-PWY: L-methionine biosynthesis I	-0.203538	0.0178968	spearman rho
k__Bacteria|p__Actinobacteriota|c__Coriobacteriia|o__Coriobacteriales|f__Coriobacteriaceae|g__Collinsella	PWY0-1296: purine ribonucleosides degradation	0.203518	0.0179085	spearman rho
k__Bacteria|p__Actinobacteriota|c__Coriobacteriia|o__Coriobacteriales|f__Coriobacteriaceae	PWY0-1296: purine ribonucleosides degradation	0.203518	0.0179085	spearman rho
k__Bacteria|p__Bacteroidota|c__Bacteroidia|o__Bacteroidales|f__Rikenellaceae	KDO-NAGLIPASYN-PWY: superpathway of (Kdo)2-lipid A biosynthesis	-0.203464	0.0179392	spearman rho
k__Bacteria|p__Bacteroidota|c__Bacteroidia|o__Bacteroidales|f__Prevotellaceae|g__Prevotella	PWY-5918: superpathay of heme biosynthesis from glutamate	-0.203448	0.0179483	spearman rho
k__Bacteria|p__Firmicutes|c__Erysipelotrichi|o__Erysipelotrichales|f__Erysipelotrichaceae|g__Catenibacterium	PWY-7539: 6-hydroxymethyl-dihydropterin diphosphate biosynthesis III (Chlamydia)	-0.203193	0.0180962	spearman rho
k__Bacteria|p__Firmicutes|c__Clostridia|o__Oscillospirales|f__Oscillospiraceae|g__Intestinimonas|s__Intestinimonas_butyriciproducens	GLUTORN-PWY: L-ornithine biosynthesis	0.20312	0.0181382	spearman rho
k__Bacteria|p__Proteobacteria|c__Gammaproteobacteria|o__Enterobacterales|f__Pasteurellaceae|g__Haemophilus	HEME-BIOSYNTHESIS-II: heme biosynthesis I (aerobic)	0.203024	0.0181942	spearman rho
k__Bacteria|p__Firmicutes|c__Clostridia|o__Oscillospirales|f__Oscillospiraceae|g__Intestinimonas	GLUTORN-PWY: L-ornithine biosynthesis	0.202829	0.0183083	spearman rho
k__Bacteria|p__Firmicutes|c__Clostridia|o__Oscillospirales|f__[Eubacterium]_coprostanoligenes_group	PWY-5838: superpathway of menaquinol-8 biosynthesis I	-0.202798	0.0183266	spearman rho
k__Bacteria|p__Actinobacteriota|c__Actinobacteria|o__Actinomycetales|f__Actinomycetaceae	PWY0-1296: purine ribonucleosides degradation	0.202049	0.0187707	spearman rho
k__Bacteria|p__Firmicutes|c__Erysipelotrichi	P161-PWY: acetylene degradation	0.201934	0.0188394	spearman rho
k__Bacteria|p__Firmicutes|c__Erysipelotrichi|o__Erysipelotrichales|f__Erysipelotrichaceae	P161-PWY: acetylene degradation	0.201934	0.0188394	spearman rho
k__Bacteria|p__Proteobacteria|c__Gammaproteobacteria|o__Burkholderiales|f__Neisseriaceae|g__Kingella	PWY-7539: 6-hydroxymethyl-dihydropterin diphosphate biosynthesis III (Chlamydia)	-0.201793	0.0189245	spearman rho
k__Bacteria|p__Fusobacteriota|c__Fusobacteriia|o__Fusobacteriales|f__Fusobacteriaceae	HISTSYN-PWY: L-histidine biosynthesis	0.201688	0.018988	spearman rho
k__Bacteria|p__Fusobacteriota|c__Fusobacteriia|o__Fusobacteriales|f__Fusobacteriaceae|g__Fusobacterium	HISTSYN-PWY: L-histidine biosynthesis	0.201688	0.018988	spearman rho
k__Bacteria|p__Firmicutes|c__Clostridia|o__Oscillospirales|f__[Eubacterium]_coprostanoligenes_group	PWY-7539: 6-hydroxymethyl-dihydropterin diphosphate biosynthesis III (Chlamydia)	-0.201266	0.0192447	spearman rho
k__Bacteria|p__Firmicutes|c__Bacilli|o__Lactobacillales|f__Lactobacillaceae|g__Lacticaseibacillus	ARGSYNBSUB-PWY: L-arginine biosynthesis II (acetyl cycle)	0.201164	0.0193073	spearman rho
k__Bacteria|p__Firmicutes|c__Clostridia|o__Lachnospirales|f__Lachnospiraceae|g__[Eubacterium]_eligens_group	PWY-7400: L-arginine biosynthesis IV (archaebacteria)	0.20112	0.0193342	spearman rho
k__Bacteria|p__Bacteroidota|c__Bacteroidia	PWY0-1296: purine ribonucleosides degradation	-0.201068	0.0193659	spearman rho
k__Bacteria|p__Bacteroidota	PWY0-1296: purine ribonucleosides degradation	-0.201068	0.0193659	spearman rho
k__Bacteria|p__Cyanobacteria|c__Cyanobacteriia|o__Chloroplast|f__Pinus_koraiensis	1CMET2-PWY: N10-formyl-tetrahydrofolate biosynthesis	-0.20104	0.0193835	spearman rho
k__Bacteria|p__Proteobacteria|c__Gammaproteobacteria|o__Burkholderiales|f__Sutterellaceae|g__Sutterella	PWY-7400: L-arginine biosynthesis IV (archaebacteria)	0.201017	0.0193973	spearman rho
k__Bacteria|p__Firmicutes|c__Erysipelotrichi|o__Erysipelotrichales	P161-PWY: acetylene degradation	0.200895	0.0194727	spearman rho
k__Bacteria|p__Actinobacteriota|c__Actinobacteria|o__Actinomycetales	PWY0-1296: purine ribonucleosides degradation	0.200863	0.0194923	spearman rho
k__Bacteria|p__Firmicutes|c__Clostridia|o__Oscillospirales|f__Ruminococcaceae|g__Subdoligranulum	FOLSYN-PWY: superpathway of tetrahydrofolate biosynthesis and salvage	-0.200749	0.0195634	spearman rho
k__Bacteria|p__Actinobacteriota|c__Actinobacteria|o__Corynebacteriales|f__Corynebacteriaceae|g__Corynebacterium|s__Corynebacterium_matruchotii	MET-SAM-PWY: superpathway of S-adenosyl-L-methionine biosynthesis	-0.200747	0.0195646	spearman rho
k__Bacteria|p__Firmicutes|c__Clostridia|o__Oscillospirales|f__Oscillospiraceae|g__Intestinimonas|s__Intestinimonas_butyriciproducens	P161-PWY: acetylene degradation	0.200707	0.0195891	spearman rho
k__Bacteria|p__Firmicutes|c__Clostridia|o__Oscillospirales|f__Oscillospiraceae|g__Intestinimonas	P161-PWY: acetylene degradation	0.20061	0.0196495	spearman rho
k__Bacteria|p__Actinobacteriota|c__Coriobacteriia|o__Coriobacteriales|f__Coriobacteriaceae|g__Collinsella	KDO-NAGLIPASYN-PWY: superpathway of (Kdo)2-lipid A biosynthesis	-0.200576	0.0196706	spearman rho
k__Bacteria|p__Actinobacteriota|c__Coriobacteriia|o__Coriobacteriales|f__Coriobacteriaceae	KDO-NAGLIPASYN-PWY: superpathway of (Kdo)2-lipid A biosynthesis	-0.200576	0.0196706	spearman rho
k__Bacteria|p__Bacteroidota|c__Bacteroidia|o__Flavobacteriales|f__Flavobacteriaceae|g__Capnocytophaga|s__Capnocytophaga_leadbetteri	1CMET2-PWY: N10-formyl-tetrahydrofolate biosynthesis	-0.200346	0.0198145	spearman rho
k__Bacteria|p__Firmicutes|c__Clostridia|o__Oscillospirales|f__Oscillospiraceae|g__Intestinimonas	PWY-6897: thiamin salvage II	-0.200262	0.0198673	spearman rho
k__Bacteria|p__Fusobacteriota|c__Fusobacteriia|o__Fusobacteriales|f__Leptotrichiaceae|g__Leptotrichia|s__Leptotrichia_sp._oral_clone_FP036	PWY-7539: 6-hydroxymethyl-dihydropterin diphosphate biosynthesis III (Chlamydia)	0.200215	0.0198974	spearman rho
k__Bacteria|p__Actinobacteriota|c__Actinobacteria|o__Actinomycetales|f__Actinomycetaceae	ARGSYNBSUB-PWY: L-arginine biosynthesis II (acetyl cycle)	0.200171	0.019925	spearman rho
k__Bacteria|p__Bacteroidota|c__Bacteroidia|o__Bacteroidales	HOMOSER-METSYN-PWY: L-methionine biosynthesis I	-0.200102	0.0199681	spearman rho
k__Bacteria|p__Firmicutes|c__Clostridia|o__Lachnospirales|f__Lachnospiraceae|g__[Eubacterium]_eligens_group	ARGSYN-PWY: L-arginine biosynthesis I (via L-ornithine)	0.200096	0.0199722	spearman rho
k__Bacteria|p__Actinobacteriota|c__Actinobacteria|o__Actinomycetales	ARGSYNBSUB-PWY: L-arginine biosynthesis II (acetyl cycle)	0.200078	0.0199835	spearman rho
k__Bacteria|p__Firmicutes|c__Clostridia|o__Oscillospirales|f__Oscillospiraceae|g__Intestinimonas|s__Intestinimonas_butyriciproducens	PWY-6897: thiamin salvage II	-0.200012	0.0200256	spearman rho
k__Bacteria|p__Spirochaetota|c__Spirochaetia|o__Spirochaetales|f__Spirochaetaceae|g__Treponema|s__Treponema_socranskii	PWY-5838: superpathway of menaquinol-8 biosynthesis I	-0.199865	0.0201186	spearman rho
k__Bacteria|p__Proteobacteria|c__Gammaproteobacteria|o__Burkholderiales|f__Sutterellaceae|g__Sutterella	ARGSYN-PWY: L-arginine biosynthesis I (via L-ornithine)	0.199764	0.0201827	spearman rho
k__Bacteria|p__Proteobacteria|c__Gammaproteobacteria|o__Pseudomonadales|f__Pseudomonadaceae|g__Pseudomonas	HISTSYN-PWY: L-histidine biosynthesis	0.199707	0.0202191	spearman rho
k__Bacteria|p__Bacteroidota|c__Bacteroidia|o__Bacteroidales	PWY-6628: superpathway of L-phenylalanine biosynthesis	-0.199415	0.0204068	spearman rho
k__Bacteria|p__Firmicutes|c__Bacilli|o__Lactobacillales|f__Lactobacillaceae|g__Limosilactobacillus	HISTSYN-PWY: L-histidine biosynthesis	0.199371	0.020435	spearman rho
k__Bacteria|p__Actinobacteriota|c__Actinobacteria|o__Corynebacteriales|f__Corynebacteriaceae|g__Corynebacterium|s__Corynebacterium_matruchotii	ASPASN-PWY: superpathway of L-aspartate and L-asparagine biosynthesis	0.199293	0.0204852	spearman rho
k__Bacteria|p__Bacteroidota|c__Bacteroidia|o__Bacteroidales|f__Tannerellaceae|g__Parabacteroides|s__Parabacteroides_distasonis	GLUTORN-PWY: L-ornithine biosynthesis	0.199194	0.0205496	spearman rho
k__Bacteria|p__Bacteroidota|c__Bacteroidia|o__Bacteroidales|f__Porphyromonadaceae|g__Porphyromonas|s__Porphyromonas_pasteri	GLYCOLYSIS-E-D: superpathway of glycolysis and Entner-Doudoroff	0.199136	0.0205871	spearman rho
k__Bacteria|p__Bacteroidota|c__Bacteroidia|o__Bacteroidales	PWY0-1296: purine ribonucleosides degradation	-0.198985	0.0206847	spearman rho
k__Bacteria|p__Firmicutes|c__Clostridia|o__Oscillospirales|f__Oscillospiraceae	PWY0-1298: superpathway of pyrimidine deoxyribonucleosides degradation	0.198904	0.0207379	spearman rho
k__Bacteria|p__Firmicutes|c__Clostridia|o__Oscillospirales|f__Butyricicoccaceae	PWY-5918: superpathay of heme biosynthesis from glutamate	-0.198754	0.0208357	spearman rho
k__Bacteria|p__Firmicutes|c__Clostridia|o__Oscillospirales|f__Butyricicoccaceae|g__Butyricicoccus	PWY-5918: superpathay of heme biosynthesis from glutamate	-0.198754	0.0208357	spearman rho
	PWY-5659: GDP-mannose biosynthesis	-0.198749	0.0208392	spearman rho
k__Bacteria|p__Firmicutes|c__Clostridia|o__Oscillospirales|f__Butyricicoccaceae	PWY-5659: GDP-mannose biosynthesis	-0.198749	0.0208392	spearman rho
k__Bacteria|p__Firmicutes|c__Bacilli|o__Lactobacillales|f__Lactobacillaceae|g__Limosilactobacillus	PWY-6897: thiamin salvage II	-0.198664	0.0208953	spearman rho
k__Bacteria|p__Firmicutes|c__Clostridia|o__Christensenellales|f__Christensenellaceae|g__Christensenellaceae_R-7_group	PWY-7539: 6-hydroxymethyl-dihydropterin diphosphate biosynthesis III (Chlamydia)	-0.198512	0.020995	spearman rho
k__Bacteria|p__Firmicutes|c__Clostridia|o__Christensenellales|f__Christensenellaceae	PWY-7539: 6-hydroxymethyl-dihydropterin diphosphate biosynthesis III (Chlamydia)	-0.198512	0.020995	spearman rho
k__Bacteria|p__Firmicutes|c__Clostridia|o__Christensenellales	PWY-7539: 6-hydroxymethyl-dihydropterin diphosphate biosynthesis III (Chlamydia)	-0.198323	0.0211198	spearman rho
k__Bacteria|p__Firmicutes|c__Clostridia|o__Oscillospirales|f__Butyricicoccaceae	PWY0-1297: superpathway of purine deoxyribonucleosides degradation	0.198071	0.0212878	spearman rho
k__Bacteria|p__Firmicutes|c__Clostridia|o__Oscillospirales|f__Butyricicoccaceae|g__Butyricicoccus	PWY0-1297: superpathway of purine deoxyribonucleosides degradation	0.198071	0.0212878	spearman rho
k__Bacteria|p__Bacteroidota|c__Bacteroidia|o__Flavobacteriales|f__Flavobacteriaceae|g__Capnocytophaga|s__Capnocytophaga_sputigena	ASPASN-PWY: superpathway of L-aspartate and L-asparagine biosynthesis	-0.197981	0.0213476	spearman rho
k__Bacteria|p__Firmicutes|c__Bacilli|o__Erysipelotrichales|f__Erysipelotrichaceae|g__Turicibacter	KDO-NAGLIPASYN-PWY: superpathway of (Kdo)2-lipid A biosynthesis	-0.197342	0.021779	spearman rho
k__Bacteria|p__Firmicutes|c__Bacilli|o__Lactobacillales|f__Lactobacillaceae|g__Limosilactobacillus	KDO-NAGLIPASYN-PWY: superpathway of (Kdo)2-lipid A biosynthesis	-0.196839	0.0221239	spearman rho
k__Bacteria|p__Bacteroidota|c__Bacteroidia|o__Bacteroidales|f__Tannerellaceae|g__Parabacteroides|s__Parabacteroides_distasonis	PWY-5838: superpathway of menaquinol-8 biosynthesis I	-0.196821	0.0221366	spearman rho
k__Bacteria|p__Bacteroidota|c__Bacteroidia|o__Bacteroidales|f__Prevotellaceae|g__Prevotella_7|s__Prevotella_melaninogenica	HSERMETANA-PWY: L-methionine biosynthesis III	0.196566	0.0223131	spearman rho
k__Bacteria|p__Firmicutes|c__Clostridia|o__Oscillospirales|f__Oscillospiraceae	PWY-5918: superpathay of heme biosynthesis from glutamate	-0.196384	0.0224402	spearman rho
k__Bacteria|p__Firmicutes|c__Clostridia|o__Oscillospirales|f__Ruminococcaceae|g__Subdoligranulum	GLUTORN-PWY: L-ornithine biosynthesis	0.19638	0.0224428	spearman rho
k__Bacteria|p__Firmicutes|c__Bacilli|o__Lactobacillales|f__Lactobacillaceae	GLUCOSE1PMETAB-PWY: glucose and glucose-1-phosphate degradation	-0.196352	0.0224628	spearman rho
k__Bacteria|p__Actinobacteriota|c__Actinobacteria|o__Actinomycetales|f__Actinomycetaceae|g__Actinomyces	PWY0-1296: purine ribonucleosides degradation	0.196186	0.022579	spearman rho
k__Bacteria|p__Firmicutes|c__Erysipelotrichi|o__Erysipelotrichales|f__Erysipelotrichaceae|g__Catenibacterium	GLUCOSE1PMETAB-PWY: glucose and glucose-1-phosphate degradation	-0.196137	0.0226132	spearman rho
k__Bacteria|p__Fusobacteriota|c__Fusobacteriia|o__Fusobacteriales|f__Leptotrichiaceae|g__Leptotrichia|s__Leptotrichia_sp._oral_clone_FP036	HOMOSER-METSYN-PWY: L-methionine biosynthesis I	-0.196088	0.0226476	spearman rho
k__Bacteria|p__Bacteroidota|c__Bacteroidia|o__Bacteroidales	PWY-2941: L-lysine biosynthesis II	-0.196039	0.022682	spearman rho
k__Bacteria|p__Cyanobacteria|c__Cyanobacteriia|o__Chloroplast|f__Pinus_koraiensis	MET-SAM-PWY: superpathway of S-adenosyl-L-methionine biosynthesis	-0.195997	0.0227117	spearman rho
k__Bacteria|p__Spirochaetota|c__Spirochaetia|o__Spirochaetales|f__Spirochaetaceae|g__Treponema|s__Treponema_socranskii	PWY-5347: superpathway of L-methionine biosynthesis (transsulfuration)	-0.195946	0.0227478	spearman rho
k__Bacteria|p__Bacteroidota|c__Bacteroidia|o__Bacteroidales|f__Tannerellaceae|g__Parabacteroides	KDO-NAGLIPASYN-PWY: superpathway of (Kdo)2-lipid A biosynthesis	-0.195724	0.0229051	spearman rho
k__Bacteria|p__Firmicutes|c__Clostridia|o__Oscillospirales|f__Butyricicoccaceae	GLUTORN-PWY: L-ornithine biosynthesis	0.195329	0.0231874	spearman rho
k__Bacteria|p__Firmicutes|c__Clostridia|o__Oscillospirales|f__Butyricicoccaceae|g__Butyricicoccus	GLUTORN-PWY: L-ornithine biosynthesis	0.195329	0.0231874	spearman rho
k__Bacteria|p__Actinobacteriota|c__Coriobacteriia|o__Coriobacteriales|f__Coriobacteriaceae|g__Collinsella	HSERMETANA-PWY: L-methionine biosynthesis III	-0.195083	0.0233651	spearman rho
k__Bacteria|p__Actinobacteriota|c__Coriobacteriia|o__Coriobacteriales|f__Coriobacteriaceae	HSERMETANA-PWY: L-methionine biosynthesis III	-0.195083	0.0233651	spearman rho
k__Bacteria|p__Bacteroidota|c__Bacteroidia|o__Bacteroidales|f__Rikenellaceae	ASPASN-PWY: superpathway of L-aspartate and L-asparagine biosynthesis	-0.194981	0.0234389	spearman rho
k__Bacteria|p__Firmicutes|c__Erysipelotrichi|o__Erysipelotrichales|f__Erysipelotrichaceae|g__Catenibacterium	PWY-5899: superpathway of menaquinol-13 biosynthesis	-0.194695	0.0236469	spearman rho
	PWY-5897: superpathway of menaquinol-11 biosynthesis	-0.194695	0.0236469	spearman rho
	PWY-5898: superpathway of menaquinol-12 biosynthesis	-0.194695	0.0236469	spearman rho
k__Bacteria|p__Bacteroidota|c__Bacteroidia|o__Bacteroidales|f__Prevotellaceae|g__Prevotella	HISTSYN-PWY: L-histidine biosynthesis	-0.194591	0.0237234	spearman rho
k__Bacteria|p__Firmicutes|c__Negativicutes|o__Veillonellales-Selenomonadales|f__Veillonellaceae|g__Anaeroglobus	PWY-5899: superpathway of menaquinol-13 biosynthesis	-0.194421	0.0238479	spearman rho
	PWY-5897: superpathway of menaquinol-11 biosynthesis	-0.194421	0.0238479	spearman rho
	PWY-5898: superpathway of menaquinol-12 biosynthesis	-0.194421	0.0238479	spearman rho
k__Bacteria|p__Firmicutes|c__Bacilli|o__Lactobacillales|f__Lactobacillaceae|g__Lactobacillus|s__Lactobacillus_gasseri	PWY-6628: superpathway of L-phenylalanine biosynthesis	0.194204	0.0240085	spearman rho
k__Bacteria|p__Firmicutes|c__Bacilli|o__Lactobacillales|f__Lactobacillaceae|g__Lacticaseibacillus	KDO-NAGLIPASYN-PWY: superpathway of (Kdo)2-lipid A biosynthesis	-0.193886	0.0242444	spearman rho
k__Bacteria|p__Bacteroidota|c__Bacteroidia|o__Bacteroidales|f__Prevotellaceae|g__Prevotella|s__Prevotella_intermedia	1CMET2-PWY: N10-formyl-tetrahydrofolate biosynthesis	0.193864	0.0242611	spearman rho
k__Bacteria|p__Actinobacteriota|c__Actinobacteria|o__Actinomycetales|f__Actinomycetaceae	HISTSYN-PWY: L-histidine biosynthesis	0.193718	0.0243706	spearman rho
k__Bacteria|p__Fusobacteriota|c__Fusobacteriia|o__Fusobacteriales|f__Fusobacteriaceae|g__Fusobacterium	GLUTORN-PWY: L-ornithine biosynthesis	0.193664	0.0244109	spearman rho
k__Bacteria|p__Fusobacteriota|c__Fusobacteriia|o__Fusobacteriales|f__Fusobacteriaceae	GLUTORN-PWY: L-ornithine biosynthesis	0.193664	0.0244109	spearman rho
k__Bacteria|p__Firmicutes|c__Negativicutes|o__Veillonellales-Selenomonadales|f__Veillonellaceae|g__Anaeroglobus|s__Anaeroglobus_geminatus	PWY-5899: superpathway of menaquinol-13 biosynthesis	-0.193655	0.0244176	spearman rho
	PWY-5897: superpathway of menaquinol-11 biosynthesis	-0.193655	0.0244176	spearman rho
	PWY-5898: superpathway of menaquinol-12 biosynthesis	-0.193655	0.0244176	spearman rho
k__Bacteria|p__Firmicutes|c__Clostridia|o__Oscillospirales|f__Butyricicoccaceae|g__Butyricicoccus	PWY-5899: superpathway of menaquinol-13 biosynthesis	-0.193624	0.0244413	spearman rho
	PWY-5898: superpathway of menaquinol-12 biosynthesis	-0.193624	0.0244413	spearman rho
k__Bacteria|p__Firmicutes|c__Clostridia|o__Oscillospirales|f__Butyricicoccaceae	PWY-5898: superpathway of menaquinol-12 biosynthesis	-0.193624	0.0244413	spearman rho
	PWY-5897: superpathway of menaquinol-11 biosynthesis	-0.193624	0.0244413	spearman rho
k__Bacteria|p__Firmicutes|c__Clostridia|o__Oscillospirales|f__Butyricicoccaceae|g__Butyricicoccus	PWY-5897: superpathway of menaquinol-11 biosynthesis	-0.193624	0.0244413	spearman rho
k__Bacteria|p__Firmicutes|c__Clostridia|o__Oscillospirales|f__Butyricicoccaceae	PWY-5899: superpathway of menaquinol-13 biosynthesis	-0.193624	0.0244413	spearman rho
k__Bacteria|p__Firmicutes|c__Clostridia|o__Oscillospirales|f__[Eubacterium]_coprostanoligenes_group	PWY-6897: thiamin salvage II	-0.193585	0.0244703	spearman rho
k__Bacteria|p__Actinobacteriota|c__Actinobacteria|o__Actinomycetales|f__Actinomycetaceae|g__Actinomyces|s__Actinomyces_oris	PWY-6892: thiazole biosynthesis I (E. coli)	-0.193566	0.0244842	spearman rho
k__Bacteria|p__Firmicutes|c__Clostridia|o__Oscillospirales|f__Oscillospiraceae|g__Intestinimonas|s__Intestinimonas_butyriciproducens	PWY-6628: superpathway of L-phenylalanine biosynthesis	-0.193562	0.0244873	spearman rho
k__Bacteria|p__Bacteroidota|c__Bacteroidia|o__Bacteroidales|f__Prevotellaceae|g__Prevotella|s__Prevotella_intermedia	PWY-5659: GDP-mannose biosynthesis	0.193459	0.0245655	spearman rho
k__Bacteria|p__Firmicutes|c__Clostridia|o__Oscillospirales|f__Oscillospiraceae|g__Intestinimonas	PWY-6628: superpathway of L-phenylalanine biosynthesis	-0.193296	0.0246886	spearman rho
k__Bacteria|p__Bacteroidota|c__Bacteroidia|o__Bacteroidales|f__Bacteroidaceae	PWY-5899: superpathway of menaquinol-13 biosynthesis	-0.193181	0.0247756	spearman rho
	PWY-5897: superpathway of menaquinol-11 biosynthesis	-0.193181	0.0247756	spearman rho
k__Bacteria|p__Bacteroidota|c__Bacteroidia|o__Bacteroidales|f__Bacteroidaceae|g__Bacteroides	PWY-5899: superpathway of menaquinol-13 biosynthesis	-0.193181	0.0247756	spearman rho
	PWY-5897: superpathway of menaquinol-11 biosynthesis	-0.193181	0.0247756	spearman rho
	PWY-5898: superpathway of menaquinol-12 biosynthesis	-0.193181	0.0247756	spearman rho
k__Bacteria|p__Bacteroidota|c__Bacteroidia|o__Bacteroidales|f__Bacteroidaceae	PWY-5898: superpathway of menaquinol-12 biosynthesis	-0.193181	0.0247756	spearman rho
k__Bacteria|p__Actinobacteriota|c__Actinobacteria|o__Actinomycetales	HISTSYN-PWY: L-histidine biosynthesis	0.193176	0.0247795	spearman rho
k__Bacteria|p__Firmicutes|c__Bacilli|o__Lactobacillales|f__Lactobacillaceae|g__Lactobacillus	PWY-6628: superpathway of L-phenylalanine biosynthesis	0.193157	0.0247944	spearman rho
	MET-SAM-PWY: superpathway of S-adenosyl-L-methionine biosynthesis	-0.193079	0.0248538	spearman rho
k__Bacteria|p__Firmicutes|c__Erysipelotrichi|o__Erysipelotrichales	GLUCOSE1PMETAB-PWY: glucose and glucose-1-phosphate degradation	-0.192862	0.0250199	spearman rho
k__Bacteria|p__Spirochaetota|c__Spirochaetia|o__Spirochaetales|f__Spirochaetaceae|g__Treponema|s__Treponema_socranskii	MET-SAM-PWY: superpathway of S-adenosyl-L-methionine biosynthesis	-0.192742	0.0251116	spearman rho
k__Bacteria|p__Bacteroidota|c__Bacteroidia|o__Bacteroidales|f__Bacteroidaceae	PWY-5838: superpathway of menaquinol-8 biosynthesis I	-0.192737	0.0251154	spearman rho
k__Bacteria|p__Bacteroidota|c__Bacteroidia|o__Bacteroidales|f__Bacteroidaceae|g__Bacteroides	PWY-5838: superpathway of menaquinol-8 biosynthesis I	-0.192737	0.0251154	spearman rho
k__Bacteria|p__Bacteroidota|c__Bacteroidia|o__Bacteroidales|f__Prevotellaceae|g__Prevotella_7|s__Prevotella_melaninogenica	KDO-NAGLIPASYN-PWY: superpathway of (Kdo)2-lipid A biosynthesis	0.192679	0.0251605	spearman rho
k__Bacteria|p__Proteobacteria|c__Gammaproteobacteria|o__Burkholderiales|f__Neisseriaceae|g__Kingella|s__Kingella_oralis	PWY-7539: 6-hydroxymethyl-dihydropterin diphosphate biosynthesis III (Chlamydia)	-0.192318	0.0254401	spearman rho
k__Bacteria|p__Firmicutes|c__Bacilli|o__Lactobacillales|f__P5D1-392	1CMET2-PWY: N10-formyl-tetrahydrofolate biosynthesis	0.19196	0.0257198	spearman rho
k__Bacteria|p__Firmicutes|c__Bacilli|o__Lactobacillales|f__P5D1-392|g__Streptococcus_sp._oral_clone_ASCB12	1CMET2-PWY: N10-formyl-tetrahydrofolate biosynthesis	0.19196	0.0257198	spearman rho
k__Bacteria|p__Firmicutes|c__Clostridia|o__Oscillospirales|f__Butyricicoccaceae|g__Butyricicoccus	PWY-6467: Kdo transfer to lipid IVA III (Chlamydia)	-0.191902	0.0257656	spearman rho
k__Bacteria|p__Firmicutes|c__Clostridia|o__Oscillospirales|f__Butyricicoccaceae	PWY-6467: Kdo transfer to lipid IVA III (Chlamydia)	-0.191902	0.0257656	spearman rho
k__Bacteria|p__Fusobacteriota|c__Fusobacteriia|o__Fusobacteriales|f__Leptotrichiaceae|g__Leptotrichia|s__Leptotrichia_sp._oral_clone_FP036	PWY-2941: L-lysine biosynthesis II	0.191737	0.025895	spearman rho
k__Bacteria|p__Firmicutes|c__Clostridia|o__Oscillospirales|f__Ruminococcaceae|g__Subdoligranulum	PWY-6467: Kdo transfer to lipid IVA III (Chlamydia)	-0.191691	0.0259314	spearman rho
k__Bacteria|p__Firmicutes|c__Bacilli|o__Bacillales	PWY-5897: superpathway of menaquinol-11 biosynthesis	-0.191262	0.0262727	spearman rho
	PWY-5899: superpathway of menaquinol-13 biosynthesis	-0.191262	0.0262727	spearman rho
	PWY-5898: superpathway of menaquinol-12 biosynthesis	-0.191262	0.0262727	spearman rho
k__Bacteria|p__Cyanobacteria|c__Cyanobacteriia|o__Chloroplast|f__Pinus_koraiensis	PWY-6628: superpathway of L-phenylalanine biosynthesis	-0.19125	0.0262825	spearman rho
k__Bacteria|p__Firmicutes|c__Erysipelotrichi|o__Erysipelotrichales|f__Erysipelotrichaceae	GLUCOSE1PMETAB-PWY: glucose and glucose-1-phosphate degradation	-0.191232	0.0262965	spearman rho
k__Bacteria|p__Firmicutes|c__Erysipelotrichi	GLUCOSE1PMETAB-PWY: glucose and glucose-1-phosphate degradation	-0.191232	0.0262965	spearman rho
k__Bacteria|p__Bacteroidota|c__Bacteroidia|o__Bacteroidales|f__Bacteroidaceae	PWY-5918: superpathay of heme biosynthesis from glutamate	-0.191166	0.02635	spearman rho
k__Bacteria|p__Bacteroidota|c__Bacteroidia|o__Bacteroidales|f__Bacteroidaceae|g__Bacteroides	PWY-5918: superpathay of heme biosynthesis from glutamate	-0.191166	0.02635	spearman rho
k__Bacteria|p__Bacteroidota|c__Bacteroidia|o__Bacteroidales|f__Prevotellaceae|g__Prevotella_7	PWY-2941: L-lysine biosynthesis II	-0.191162	0.026353	spearman rho
k__Bacteria|p__Bacteroidota|c__Bacteroidia|o__Bacteroidales|f__Tannerellaceae|g__Parabacteroides|s__Parabacteroides_distasonis	KDO-NAGLIPASYN-PWY: superpathway of (Kdo)2-lipid A biosynthesis	-0.190941	0.0265309	spearman rho
k__Bacteria|p__Firmicutes|c__Bacilli|o__Bacillales|f__Bacillaceae|g__Bacillus	PWY-5898: superpathway of menaquinol-12 biosynthesis	-0.190852	0.0266027	spearman rho
k__Bacteria|p__Firmicutes|c__Bacilli|o__Bacillales|f__Bacillaceae	PWY-5898: superpathway of menaquinol-12 biosynthesis	-0.190852	0.0266027	spearman rho
	PWY-5897: superpathway of menaquinol-11 biosynthesis	-0.190852	0.0266027	spearman rho
k__Bacteria|p__Firmicutes|c__Bacilli|o__Bacillales|f__Bacillaceae|g__Bacillus	PWY-5899: superpathway of menaquinol-13 biosynthesis	-0.190852	0.0266027	spearman rho
	PWY-5897: superpathway of menaquinol-11 biosynthesis	-0.190852	0.0266027	spearman rho
k__Bacteria|p__Firmicutes|c__Bacilli|o__Bacillales|f__Bacillaceae	PWY-5899: superpathway of menaquinol-13 biosynthesis	-0.190852	0.0266027	spearman rho
k__Bacteria|p__Proteobacteria|c__Gammaproteobacteria|o__Enterobacterales|f__Pasteurellaceae|g__Haemophilus	GLYCOLYSIS-E-D: superpathway of glycolysis and Entner-Doudoroff	-0.190606	0.0268021	spearman rho
k__Bacteria|p__Fusobacteriota|c__Fusobacteriia|o__Fusobacteriales|f__Leptotrichiaceae|g__Leptotrichia|s__Leptotrichia_sp._oral_clone_FP036	PWY-6630: superpathway of L-tyrosine biosynthesis	-0.190352	0.0270091	spearman rho
k__Bacteria|p__Firmicutes|c__Bacilli|o__Lactobacillales|f__Lactobacillaceae|g__Lactobacillus|s__Lactobacillus_gasseri	PWY-5838: superpathway of menaquinol-8 biosynthesis I	-0.190323	0.0270329	spearman rho
k__Bacteria|p__Firmicutes|c__Clostridia|o__Oscillospirales|f__Oscillospiraceae|g__Flavonifractor|s__Flavonifractor_plautii	1CMET2-PWY: N10-formyl-tetrahydrofolate biosynthesis	-0.190092	0.0272225	spearman rho
k__Bacteria|p__Firmicutes|c__Bacilli|o__Lactobacillales|f__Lactobacillaceae	PWY-6737: starch degradation V	-0.189923	0.0273625	spearman rho
k__Bacteria|p__Firmicutes|c__Bacilli|o__Bacillales	GLYCOLYSIS-E-D: superpathway of glycolysis and Entner-Doudoroff	0.189862	0.0274131	spearman rho
k__Bacteria|p__Firmicutes|c__Bacilli|o__Bacillales|f__Bacillaceae	GLYCOLYSIS-E-D: superpathway of glycolysis and Entner-Doudoroff	0.189826	0.027443	spearman rho
k__Bacteria|p__Firmicutes|c__Bacilli|o__Bacillales|f__Bacillaceae|g__Bacillus	GLYCOLYSIS-E-D: superpathway of glycolysis and Entner-Doudoroff	0.189826	0.027443	spearman rho
k__Bacteria|p__Firmicutes|c__Clostridia|o__Oscillospirales|f__[Eubacterium]_coprostanoligenes_group	PWY-5899: superpathway of menaquinol-13 biosynthesis	-0.189761	0.0274966	spearman rho
	PWY-5897: superpathway of menaquinol-11 biosynthesis	-0.189761	0.0274966	spearman rho
	PWY-5898: superpathway of menaquinol-12 biosynthesis	-0.189761	0.0274966	spearman rho
k__Bacteria|p__Firmicutes|c__Clostridia|o__Oscillospirales|f__Oscillospiraceae|g__Flavonifractor	1CMET2-PWY: N10-formyl-tetrahydrofolate biosynthesis	-0.189725	0.0275269	spearman rho
k__Bacteria|p__Bacteroidota|c__Bacteroidia|o__Bacteroidales|f__Tannerellaceae|g__Parabacteroides|s__Parabacteroides_merdae	HEME-BIOSYNTHESIS-II: heme biosynthesis I (aerobic)	-0.189666	0.0275759	spearman rho
k__Bacteria|p__Firmicutes|c__Bacilli|o__Bacillales	1CMET2-PWY: N10-formyl-tetrahydrofolate biosynthesis	-0.18956	0.0276648	spearman rho
k__Bacteria|p__Firmicutes|c__Bacilli|o__Bacillales|f__Bacillaceae	1CMET2-PWY: N10-formyl-tetrahydrofolate biosynthesis	-0.189538	0.0276829	spearman rho
k__Bacteria|p__Firmicutes|c__Bacilli|o__Bacillales|f__Bacillaceae|g__Bacillus	1CMET2-PWY: N10-formyl-tetrahydrofolate biosynthesis	-0.189538	0.0276829	spearman rho
k__Bacteria|p__Firmicutes|c__Clostridia|o__Lachnospirales	HOMOSER-METSYN-PWY: L-methionine biosynthesis I	-0.189274	0.0279042	spearman rho
k__Bacteria|p__Firmicutes|c__Bacilli|o__Lactobacillales|f__Lactobacillaceae|g__Limosilactobacillus	PWY-5840: superpathway of menaquinol-7 biosynthesis	-0.189201	0.0279658	spearman rho
k__Bacteria|p__Firmicutes|c__Negativicutes|o__Veillonellales-Selenomonadales|f__Veillonellaceae|g__Anaeroglobus	PWY-5838: superpathway of menaquinol-8 biosynthesis I	-0.188916	0.0282076	spearman rho
k__Bacteria|p__Firmicutes|c__Clostridia|o__Oscillospirales|f__Oscillospiraceae|g__Intestinimonas	PWY-2941: L-lysine biosynthesis II	0.188834	0.0282773	spearman rho
k__Bacteria|p__Firmicutes|c__Bacilli|o__Lactobacillales|f__Lactobacillaceae|g__Lactobacillus	PWY-6630: superpathway of L-tyrosine biosynthesis	0.188821	0.0282883	spearman rho
k__Bacteria|p__Firmicutes|c__Clostridia|o__Lachnospirales|f__Lachnospiraceae	HOMOSER-METSYN-PWY: L-methionine biosynthesis I	-0.18875	0.0283484	spearman rho
k__Bacteria|p__Firmicutes|c__Clostridia|o__Oscillospirales|f__Oscillospiraceae|g__Intestinimonas|s__Intestinimonas_butyriciproducens	PWY-2941: L-lysine biosynthesis II	0.188649	0.0284351	spearman rho
k__Bacteria|p__Bacteroidota|c__Bacteroidia|o__Bacteroidales|f__Prevotellaceae|g__Prevotella|s__Prevotella_intermedia	HISTSYN-PWY: L-histidine biosynthesis	-0.188531	0.0285356	spearman rho
k__Bacteria|p__Bacteroidota|c__Bacteroidia|o__Bacteroidales|f__Tannerellaceae	PWY-5347: superpathway of L-methionine biosynthesis (transsulfuration)	-0.188465	0.028593	spearman rho
k__Bacteria|p__Fusobacteriota|c__Fusobacteriia|o__Fusobacteriales|f__Fusobacteriaceae	HSERMETANA-PWY: L-methionine biosynthesis III	-0.188411	0.0286391	spearman rho
k__Bacteria|p__Fusobacteriota|c__Fusobacteriia|o__Fusobacteriales|f__Fusobacteriaceae|g__Fusobacterium	HSERMETANA-PWY: L-methionine biosynthesis III	-0.188411	0.0286391	spearman rho
k__Bacteria|p__Firmicutes|c__Bacilli|o__Lactobacillales|f__Lactobacillaceae|g__Lactobacillus|s__Lactobacillus_gasseri	PWY-6630: superpathway of L-tyrosine biosynthesis	0.188369	0.0286748	spearman rho
k__Bacteria|p__Firmicutes|c__Clostridia|o__Christensenellales|f__Christensenellaceae	MET-SAM-PWY: superpathway of S-adenosyl-L-methionine biosynthesis	-0.188327	0.0287114	spearman rho
k__Bacteria|p__Firmicutes|c__Clostridia|o__Christensenellales|f__Christensenellaceae|g__Christensenellaceae_R-7_group	MET-SAM-PWY: superpathway of S-adenosyl-L-methionine biosynthesis	-0.188327	0.0287114	spearman rho
k__Bacteria|p__Bacteroidota|c__Bacteroidia|o__Bacteroidales|f__Rikenellaceae	PWY0-1296: purine ribonucleosides degradation	0.188317	0.0287201	spearman rho
k__Bacteria|p__Fusobacteriota|c__Fusobacteriia|o__Fusobacteriales|f__Leptotrichiaceae|g__Leptotrichia|s__Leptotrichia_sp._oral_clone_FP036	GLYCOLYSIS-E-D: superpathway of glycolysis and Entner-Doudoroff	-0.188201	0.0288201	spearman rho
k__Bacteria|p__Firmicutes|c__Negativicutes|o__Veillonellales-Selenomonadales|f__Veillonellaceae|g__Anaeroglobus|s__Anaeroglobus_geminatus	PWY-5838: superpathway of menaquinol-8 biosynthesis I	-0.188176	0.0288417	spearman rho
k__Bacteria|p__Firmicutes|c__Negativicutes|o__Veillonellales-Selenomonadales|f__Veillonellaceae|g__Anaeroglobus	HOMOSER-METSYN-PWY: L-methionine biosynthesis I	-0.18812	0.0288905	spearman rho
k__Bacteria|p__Firmicutes|c__Negativicutes|o__Veillonellales-Selenomonadales|f__Veillonellaceae|g__Anaeroglobus|s__Anaeroglobus_geminatus	HOMOSER-METSYN-PWY: L-methionine biosynthesis I	-0.188101	0.0289072	spearman rho
k__Bacteria|p__Actinobacteriota|c__Actinobacteria|o__Corynebacteriales|f__Corynebacteriaceae|g__Corynebacterium|s__Corynebacterium_argentoratense	GLUCOSE1PMETAB-PWY: glucose and glucose-1-phosphate degradation	-0.188081	0.0289245	spearman rho
k__Bacteria|p__Firmicutes|c__Clostridia|o__Oscillospirales|f__Butyricicoccaceae	PWY-5840: superpathway of menaquinol-7 biosynthesis	-0.187909	0.0290741	spearman rho
k__Bacteria|p__Firmicutes|c__Clostridia|o__Oscillospirales|f__Butyricicoccaceae|g__Butyricicoccus	PWY-5840: superpathway of menaquinol-7 biosynthesis	-0.187909	0.0290741	spearman rho
k__Bacteria|p__Spirochaetota|c__Spirochaetia|o__Spirochaetales|f__Spirochaetaceae|g__Treponema|s__Treponema_socranskii	1CMET2-PWY: N10-formyl-tetrahydrofolate biosynthesis	-0.187884	0.029096	spearman rho
k__Bacteria|p__Bacteroidota|c__Bacteroidia|o__Bacteroidales|f__Prevotellaceae|g__Prevotella_7|s__Prevotella_histicola	HOMOSER-METSYN-PWY: L-methionine biosynthesis I	-0.187865	0.0291126	spearman rho
k__Bacteria|p__Firmicutes|c__Clostridia|o__Christensenellales	MET-SAM-PWY: superpathway of S-adenosyl-L-methionine biosynthesis	-0.187495	0.0294367	spearman rho
k__Bacteria|p__Firmicutes|c__Erysipelotrichi	PWY-6897: thiamin salvage II	-0.187377	0.0295412	spearman rho
k__Bacteria|p__Firmicutes|c__Erysipelotrichi|o__Erysipelotrichales|f__Erysipelotrichaceae	PWY-6897: thiamin salvage II	-0.187377	0.0295412	spearman rho
k__Bacteria|p__Firmicutes|c__Clostridia|o__Lachnospirales	MET-SAM-PWY: superpathway of S-adenosyl-L-methionine biosynthesis	-0.186996	0.0298789	spearman rho
k__Bacteria|p__Actinobacteriota|c__Actinobacteria|o__Actinomycetales|f__Actinomycetaceae|g__Actinomyces|s__Actinomyces_graevenitzii	PWY-5897: superpathway of menaquinol-11 biosynthesis	-0.186982	0.0298918	spearman rho
	PWY-5898: superpathway of menaquinol-12 biosynthesis	-0.186982	0.0298918	spearman rho
	PWY-5899: superpathway of menaquinol-13 biosynthesis	-0.186982	0.0298918	spearman rho
k__Bacteria|p__Bacteroidota|c__Bacteroidia|o__Bacteroidales|f__Prevotellaceae|g__Prevotella|s__Prevotella_intermedia	KDO-NAGLIPASYN-PWY: superpathway of (Kdo)2-lipid A biosynthesis	0.186932	0.0299364	spearman rho
k__Bacteria|p__Firmicutes|c__Bacilli|o__Lactobacillales|f__Lactobacillaceae	MET-SAM-PWY: superpathway of S-adenosyl-L-methionine biosynthesis	-0.186821	0.030036	spearman rho
k__Bacteria|p__Bacteroidota|c__Bacteroidia|o__Bacteroidales|f__Tannerellaceae	MET-SAM-PWY: superpathway of S-adenosyl-L-methionine biosynthesis	-0.186514	0.0303125	spearman rho
k__Bacteria|p__Firmicutes|c__Erysipelotrichi|o__Erysipelotrichales	PWY-6897: thiamin salvage II	-0.186513	0.0303126	spearman rho
k__Bacteria|p__Firmicutes|c__Bacilli|o__Lactobacillales|f__Lactobacillaceae|g__Limosilactobacillus	1CMET2-PWY: N10-formyl-tetrahydrofolate biosynthesis	-0.186435	0.030383	spearman rho
k__Bacteria|p__Firmicutes|c__Clostridia|o__Lachnospirales|f__Lachnospiraceae	MET-SAM-PWY: superpathway of S-adenosyl-L-methionine biosynthesis	-0.186387	0.030427	spearman rho
k__Bacteria|p__Bacteroidota|c__Bacteroidia|o__Bacteroidales|f__Prevotellaceae|g__Prevotella|s__Prevotella_intermedia	GLYCOLYSIS-E-D: superpathway of glycolysis and Entner-Doudoroff	-0.186378	0.0304353	spearman rho
k__Bacteria|p__Bacteroidota|c__Bacteroidia|o__Bacteroidales|f__Tannerellaceae|g__Parabacteroides	PWY0-1297: superpathway of purine deoxyribonucleosides degradation	0.186324	0.0304841	spearman rho
k__Bacteria|p__Firmicutes|c__Bacilli|o__Lactobacillales|f__Lactobacillaceae|g__Limosilactobacillus	PWY-5347: superpathway of L-methionine biosynthesis (transsulfuration)	-0.18625	0.0305512	spearman rho
k__Bacteria|p__Bacteroidota|c__Bacteroidia|o__Bacteroidales|f__Prevotellaceae|g__Prevotella_7|s__Prevotella_histicola	HISTSYN-PWY: L-histidine biosynthesis	-0.186162	0.0306311	spearman rho
k__Bacteria|p__Bacteroidota|c__Bacteroidia|o__Bacteroidales|f__Porphyromonadaceae|g__Porphyromonas|s__Porphyromonas_pasteri	GLUCOSE1PMETAB-PWY: glucose and glucose-1-phosphate degradation	-0.186129	0.0306615	spearman rho
k__Bacteria|p__Bacteroidota|c__Bacteroidia|o__Bacteroidales|f__Tannerellaceae|g__Parabacteroides|s__Parabacteroides_distasonis	PWY-5899: superpathway of menaquinol-13 biosynthesis	-0.186055	0.0307292	spearman rho
	PWY-5897: superpathway of menaquinol-11 biosynthesis	-0.186055	0.0307292	spearman rho
	PWY-5898: superpathway of menaquinol-12 biosynthesis	-0.186055	0.0307292	spearman rho
k__Bacteria|p__Actinobacteriota|c__Actinobacteria|o__Actinomycetales|f__Actinomycetaceae|g__Actinomyces	ARGSYNBSUB-PWY: L-arginine biosynthesis II (acetyl cycle)	0.185879	0.0308899	spearman rho
k__Bacteria|p__Actinobacteriota|c__Actinobacteria|o__Actinomycetales|f__Actinomycetaceae|g__Actinomyces|s__Actinomyces_oris	ARGSYN-PWY: L-arginine biosynthesis I (via L-ornithine)	0.185704	0.0310514	spearman rho
k__Bacteria|p__Actinobacteriota|c__Actinobacteria|o__Actinomycetales|f__Actinomycetaceae	PWY-5840: superpathway of menaquinol-7 biosynthesis	-0.185577	0.0311685	spearman rho
k__Bacteria|p__Bacteroidota|c__Bacteroidia|o__Bacteroidales|f__Porphyromonadaceae|g__Porphyromonas|s__Porphyromonas_pasteri	PWY0-1298: superpathway of pyrimidine deoxyribonucleosides degradation	0.185527	0.0312152	spearman rho
k__Bacteria|p__Bacteroidota|c__Bacteroidia|o__Bacteroidales|f__Tannerellaceae|g__Parabacteroides|s__Parabacteroides_merdae	PWY0-1297: superpathway of purine deoxyribonucleosides degradation	0.185477	0.0312612	spearman rho
k__Bacteria|p__Firmicutes|c__Clostridia|o__Oscillospirales|f__Oscillospiraceae|g__Intestinimonas	1CMET2-PWY: N10-formyl-tetrahydrofolate biosynthesis	-0.185437	0.0312987	spearman rho
k__Bacteria|p__Firmicutes|c__Clostridia|o__Oscillospirales|f__Oscillospiraceae|g__Intestinimonas|s__Intestinimonas_butyriciproducens	1CMET2-PWY: N10-formyl-tetrahydrofolate biosynthesis	-0.185402	0.0313307	spearman rho
k__Bacteria|p__Actinobacteriota|c__Actinobacteria|o__Actinomycetales|f__Actinomycetaceae|g__Actinomyces|s__Actinomyces_oris	PWY-7400: L-arginine biosynthesis IV (archaebacteria)	0.185182	0.0315358	spearman rho
k__Bacteria|p__Actinobacteriota|c__Actinobacteria|o__Actinomycetales	PWY-5840: superpathway of menaquinol-7 biosynthesis	-0.185138	0.0315768	spearman rho
k__Bacteria|p__Spirochaetota|c__Spirochaetia|o__Spirochaetales|f__Spirochaetaceae|g__Treponema|s__Treponema_socranskii	HOMOSER-METSYN-PWY: L-methionine biosynthesis I	-0.185059	0.0316504	spearman rho
k__Bacteria|p__Firmicutes|c__Erysipelotrichi|o__Erysipelotrichales|f__Erysipelotrichaceae|g__Catenibacterium	PWY-5840: superpathway of menaquinol-7 biosynthesis	-0.184851	0.0318459	spearman rho
k__Bacteria|p__Bacteroidota|c__Bacteroidia|o__Bacteroidales|f__Prevotellaceae|g__Prevotella	GLUCOSE1PMETAB-PWY: glucose and glucose-1-phosphate degradation	0.184728	0.031962	spearman rho
k__Bacteria|p__Bacteroidota|c__Bacteroidia|o__Bacteroidales|f__Bacteroidaceae|g__Bacteroides|s__Bacteroides_caccae	PWY-5840: superpathway of menaquinol-7 biosynthesis	-0.184598	0.0320849	spearman rho
k__Bacteria|p__Firmicutes|c__Bacilli|o__Bacillales	PWY-5840: superpathway of menaquinol-7 biosynthesis	-0.184553	0.0321285	spearman rho
k__Bacteria|p__Firmicutes|c__Bacilli|o__Erysipelotrichales|f__Erysipelotrichaceae|g__Turicibacter	PRPP-PWY: superpathway of histidine, purine, and pyrimidine biosynthesis	0.184251	0.0324156	spearman rho
k__Bacteria|p__Bacteroidota|c__Bacteroidia|o__Flavobacteriales|f__Flavobacteriaceae|g__Capnocytophaga|s__Capnocytophaga_sputigena	ARGSYNBSUB-PWY: L-arginine biosynthesis II (acetyl cycle)	0.184127	0.0325347	spearman rho
k__Bacteria|p__Firmicutes|c__Bacilli|o__Lactobacillales|f__Lactobacillaceae|g__Lacticaseibacillus	HEME-BIOSYNTHESIS-II: heme biosynthesis I (aerobic)	-0.184021	0.032636	spearman rho
k__Bacteria|p__Firmicutes|c__Bacilli|o__Bacillales|f__Bacillaceae	PWY-5840: superpathway of menaquinol-7 biosynthesis	-0.183991	0.0326651	spearman rho
k__Bacteria|p__Firmicutes|c__Bacilli|o__Bacillales|f__Bacillaceae|g__Bacillus	PWY-5840: superpathway of menaquinol-7 biosynthesis	-0.183991	0.0326651	spearman rho
k__Bacteria|p__Spirochaetota|c__Spirochaetia|o__Spirochaetales|f__Spirochaetaceae|g__Treponema|s__Treponema_socranskii	PWY-5897: superpathway of menaquinol-11 biosynthesis	-0.18396	0.0326952	spearman rho
	PWY-5898: superpathway of menaquinol-12 biosynthesis	-0.18396	0.0326952	spearman rho
	PWY-5899: superpathway of menaquinol-13 biosynthesis	-0.18396	0.0326952	spearman rho
k__Bacteria|p__Firmicutes|c__Negativicutes|o__Veillonellales-Selenomonadales|f__Veillonellaceae|g__Anaeroglobus	PWY-5840: superpathway of menaquinol-7 biosynthesis	-0.183957	0.0326984	spearman rho
k__Bacteria|p__Firmicutes|c__Clostridia|o__Lachnospirales|f__Lachnospiraceae|g__[Eubacterium]_eligens_group	HISTSYN-PWY: L-histidine biosynthesis	0.183903	0.0327496	spearman rho
k__Bacteria|p__Bacteroidota|c__Bacteroidia|o__Flavobacteriales|f__Flavobacteriaceae|g__Capnocytophaga|s__Capnocytophaga_leadbetteri	GLUCOSE1PMETAB-PWY: glucose and glucose-1-phosphate degradation	-0.183822	0.0328285	spearman rho
k__Bacteria|p__Fusobacteriota|c__Fusobacteriia|o__Fusobacteriales|f__Leptotrichiaceae|g__Leptotrichia|s__Leptotrichia_sp._oral_clone_FP036	PWY-5659: GDP-mannose biosynthesis	0.183811	0.0328385	spearman rho
k__Bacteria|p__Firmicutes|c__Bacilli|o__Lactobacillales|f__Lactobacillaceae|g__Lacticaseibacillus	MET-SAM-PWY: superpathway of S-adenosyl-L-methionine biosynthesis	-0.183415	0.0332238	spearman rho
k__Bacteria|p__Firmicutes|c__Clostridia|o__Oscillospirales|f__Oscillospiraceae	HEME-BIOSYNTHESIS-II: heme biosynthesis I (aerobic)	-0.183347	0.0332904	spearman rho
k__Bacteria|p__Firmicutes|c__Negativicutes|o__Veillonellales-Selenomonadales|f__Veillonellaceae|g__Anaeroglobus|s__Anaeroglobus_geminatus	PWY-5840: superpathway of menaquinol-7 biosynthesis	-0.183217	0.0334171	spearman rho
k__Bacteria|p__Firmicutes|c__Clostridia|o__Oscillospirales|f__Ruminococcaceae|g__Subdoligranulum	PWY-7539: 6-hydroxymethyl-dihydropterin diphosphate biosynthesis III (Chlamydia)	-0.183195	0.0334389	spearman rho
k__Bacteria|p__Bacteroidota|c__Bacteroidia|o__Bacteroidales|f__Prevotellaceae|g__Prevotella|s__Prevotella_intermedia	PWY-5838: superpathway of menaquinol-8 biosynthesis I	0.182823	0.0338061	spearman rho
k__Bacteria|p__Bacteroidota|c__Bacteroidia|o__Bacteroidales|f__Tannerellaceae|g__Parabacteroides|s__Parabacteroides_merdae	P161-PWY: acetylene degradation	0.182695	0.0339324	spearman rho
k__Bacteria|p__Firmicutes|c__Bacilli|o__Erysipelotrichales|f__Erysipelotrichaceae|g__Turicibacter	HEME-BIOSYNTHESIS-II: heme biosynthesis I (aerobic)	-0.182205	0.0344227	spearman rho
k__Bacteria|p__Firmicutes|c__Clostridia|o__Oscillospirales|f__Oscillospiraceae|g__Flavonifractor	PWY0-1298: superpathway of pyrimidine deoxyribonucleosides degradation	0.182164	0.0344643	spearman rho
k__Bacteria|p__Bacteroidota|c__Bacteroidia|o__Bacteroidales|f__Bacteroidaceae|g__Bacteroides|s__Bacteroides_caccae	HISTSYN-PWY: L-histidine biosynthesis	0.182004	0.0346257	spearman rho
k__Bacteria|p__Firmicutes|c__Bacilli|o__Lactobacillales|f__Lactobacillaceae|g__Limosilactobacillus	GLUCOSE1PMETAB-PWY: glucose and glucose-1-phosphate degradation	-0.18189	0.0347414	spearman rho
k__Bacteria|p__Firmicutes|c__Clostridia|o__Oscillospirales|f__Oscillospiraceae|g__Flavonifractor|s__Flavonifractor_plautii	PWY0-1298: superpathway of pyrimidine deoxyribonucleosides degradation	0.181861	0.0347703	spearman rho
k__Bacteria|p__Bacteroidota|c__Bacteroidia|o__Flavobacteriales|f__Flavobacteriaceae|g__Capnocytophaga|s__Capnocytophaga_leadbetteri	PWY-5918: superpathay of heme biosynthesis from glutamate	0.181807	0.0348256	spearman rho
k__Bacteria|p__Proteobacteria|c__Gammaproteobacteria|o__Enterobacterales|f__Pasteurellaceae|g__Haemophilus	PWY-7400: L-arginine biosynthesis IV (archaebacteria)	-0.181548	0.0350891	spearman rho
k__Bacteria|p__Bacteroidota|c__Bacteroidia|o__Bacteroidales|f__Tannerellaceae|g__Parabacteroides	GLUCOSE1PMETAB-PWY: glucose and glucose-1-phosphate degradation	-0.18121	0.0354364	spearman rho
k__Bacteria|p__Fusobacteriota|c__Fusobacteriia|o__Fusobacteriales|f__Fusobacteriaceae|g__Fusobacterium	PWY-5840: superpathway of menaquinol-7 biosynthesis	-0.180919	0.0357375	spearman rho
k__Bacteria|p__Fusobacteriota|c__Fusobacteriia|o__Fusobacteriales|f__Fusobacteriaceae	PWY-5840: superpathway of menaquinol-7 biosynthesis	-0.180919	0.0357375	spearman rho
k__Bacteria|p__Bacteroidota|c__Bacteroidia	PWY-2941: L-lysine biosynthesis II	-0.180836	0.0358237	spearman rho
k__Bacteria|p__Bacteroidota	PWY-2941: L-lysine biosynthesis II	-0.180836	0.0358237	spearman rho
k__Bacteria|p__Bacteroidota|c__Bacteroidia|o__Bacteroidales|f__Prevotellaceae|g__Prevotella_7|s__Prevotella_histicola	PWY-6630: superpathway of L-tyrosine biosynthesis	-0.18066	0.0360068	spearman rho
k__Bacteria|p__Firmicutes|c__Clostridia|o__Oscillospirales|f__Oscillospiraceae|g__Intestinimonas|s__Intestinimonas_butyriciproducens	PWY-6630: superpathway of L-tyrosine biosynthesis	-0.180391	0.036289	spearman rho
k__Bacteria|p__Firmicutes|c__Clostridia|o__Oscillospirales|f__Oscillospiraceae|g__Intestinimonas	PWY-6630: superpathway of L-tyrosine biosynthesis	-0.180153	0.0365403	spearman rho
k__Bacteria|p__Firmicutes|c__Clostridia|o__Oscillospirales|f__Oscillospiraceae|g__Flavonifractor|s__Flavonifractor_plautii	HEME-BIOSYNTHESIS-II: heme biosynthesis I (aerobic)	-0.180064	0.0366345	spearman rho
k__Bacteria|p__Cyanobacteria|c__Cyanobacteriia|o__Chloroplast|f__Pinus_koraiensis	PWY-6630: superpathway of L-tyrosine biosynthesis	-0.179865	0.0368457	spearman rho
k__Bacteria|p__Spirochaetota|c__Spirochaetia|o__Spirochaetales|f__Spirochaetaceae|g__Treponema|s__Treponema_socranskii	PWY-6612: superpathway of tetrahydrofolate biosynthesis	-0.179696	0.0370265	spearman rho
k__Bacteria|p__Firmicutes|c__Clostridia|o__Oscillospirales|f__Oscillospiraceae|g__Flavonifractor	HEME-BIOSYNTHESIS-II: heme biosynthesis I (aerobic)	-0.179491	0.0372462	spearman rho
k__Bacteria|p__Firmicutes|c__Bacilli|o__Bacillales|f__Bacillaceae|g__Bacillus	PWY-6467: Kdo transfer to lipid IVA III (Chlamydia)	-0.179272	0.0374826	spearman rho
k__Bacteria|p__Firmicutes|c__Bacilli|o__Bacillales|f__Bacillaceae	PWY-6467: Kdo transfer to lipid IVA III (Chlamydia)	-0.179272	0.0374826	spearman rho
k__Bacteria|p__Firmicutes|c__Bacilli|o__Bacillales	PWY-6467: Kdo transfer to lipid IVA III (Chlamydia)	-0.179207	0.0375526	spearman rho
k__Bacteria|p__Bacteroidota|c__Bacteroidia|o__Flavobacteriales|f__Flavobacteriaceae|g__Capnocytophaga|s__Capnocytophaga_sputigena	PWY-5347: superpathway of L-methionine biosynthesis (transsulfuration)	-0.179145	0.03762	spearman rho
k__Bacteria|p__Firmicutes|c__Bacilli|o__Lactobacillales|f__Lactobacillaceae|g__Lactobacillus|s__Lactobacillus_gasseri	PWY-5899: superpathway of menaquinol-13 biosynthesis	-0.179035	0.0377392	spearman rho
	PWY-5898: superpathway of menaquinol-12 biosynthesis	-0.179035	0.0377392	spearman rho
	PWY-5897: superpathway of menaquinol-11 biosynthesis	-0.179035	0.0377392	spearman rho
k__Bacteria|p__Actinobacteriota|c__Actinobacteria|o__Actinomycetales|f__Actinomycetaceae|g__Actinomyces	PWY-5840: superpathway of menaquinol-7 biosynthesis	-0.178626	0.0381858	spearman rho
k__Bacteria|p__Spirochaetota|c__Spirochaetia|o__Spirochaetales|f__Spirochaetaceae|g__Treponema|s__Treponema_socranskii	PWY-7539: 6-hydroxymethyl-dihydropterin diphosphate biosynthesis III (Chlamydia)	-0.178616	0.0381969	spearman rho
k__Bacteria|p__Firmicutes|c__Bacilli|o__Lactobacillales|f__Lactobacillaceae|g__Lacticaseibacillus	PWY-5898: superpathway of menaquinol-12 biosynthesis	-0.178526	0.0382966	spearman rho
	PWY-5899: superpathway of menaquinol-13 biosynthesis	-0.178526	0.0382966	spearman rho
	PWY-5897: superpathway of menaquinol-11 biosynthesis	-0.178526	0.0382966	spearman rho
k__Bacteria|p__Bacteroidota|c__Bacteroidia|o__Bacteroidales|f__Bacteroidaceae|g__Bacteroides|s__Bacteroides_caccae	GLUCOSE1PMETAB-PWY: glucose and glucose-1-phosphate degradation	-0.178522	0.0383002	spearman rho
k__Bacteria|p__Firmicutes|c__Bacilli|o__Lactobacillales|f__Lactobacillaceae	ASPASN-PWY: superpathway of L-aspartate and L-asparagine biosynthesis	-0.178314	0.0385299	spearman rho
k__Bacteria|p__Fusobacteriota|c__Fusobacteriia|o__Fusobacteriales|f__Fusobacteriaceae	PWY0-1296: purine ribonucleosides degradation	0.178305	0.0385407	spearman rho
k__Bacteria|p__Fusobacteriota|c__Fusobacteriia|o__Fusobacteriales|f__Fusobacteriaceae|g__Fusobacterium	PWY0-1296: purine ribonucleosides degradation	0.178305	0.0385407	spearman rho
k__Bacteria|p__Proteobacteria|c__Gammaproteobacteria|o__Burkholderiales|f__Neisseriaceae|g__Kingella	PWY-6737: starch degradation V	-0.178119	0.0387463	spearman rho
k__Bacteria|p__Fusobacteriota|c__Fusobacteriia|o__Fusobacteriales|f__Fusobacteriaceae	PWY-5838: superpathway of menaquinol-8 biosynthesis I	-0.177578	0.039352	spearman rho
k__Bacteria|p__Fusobacteriota|c__Fusobacteriia|o__Fusobacteriales|f__Fusobacteriaceae|g__Fusobacterium	PWY-5838: superpathway of menaquinol-8 biosynthesis I	-0.177578	0.039352	spearman rho
k__Bacteria|p__Actinobacteriota|c__Coriobacteriia|o__Coriobacteriales|f__Coriobacteriaceae	PWY0-1298: superpathway of pyrimidine deoxyribonucleosides degradation	0.177214	0.0397639	spearman rho
k__Bacteria|p__Actinobacteriota|c__Coriobacteriia|o__Coriobacteriales|f__Coriobacteriaceae|g__Collinsella	PWY0-1298: superpathway of pyrimidine deoxyribonucleosides degradation	0.177214	0.0397639	spearman rho
k__Bacteria|p__Proteobacteria|c__Gammaproteobacteria|o__Enterobacterales|f__Pasteurellaceae|g__Haemophilus	ASPASN-PWY: superpathway of L-aspartate and L-asparagine biosynthesis	-0.176929	0.0400882	spearman rho
k__Bacteria|p__Actinobacteriota|c__Coriobacteriia|o__Coriobacteriales|f__Coriobacteriaceae	PWY-2941: L-lysine biosynthesis II	0.176849	0.0401796	spearman rho
k__Bacteria|p__Actinobacteriota|c__Coriobacteriia|o__Coriobacteriales|f__Coriobacteriaceae|g__Collinsella	PWY-2941: L-lysine biosynthesis II	0.176849	0.0401796	spearman rho
k__Bacteria|p__Actinobacteriota|c__Actinobacteria|o__Actinomycetales|f__Actinomycetaceae	PWY-7400: L-arginine biosynthesis IV (archaebacteria)	0.176471	0.0406155	spearman rho
k__Bacteria|p__Actinobacteriota|c__Actinobacteria|o__Actinomycetales	PWY-7400: L-arginine biosynthesis IV (archaebacteria)	0.176378	0.0407228	spearman rho
k__Bacteria|p__Firmicutes|c__Negativicutes|o__Veillonellales-Selenomonadales|f__Veillonellaceae|g__Anaeroglobus|s__Anaeroglobus_geminatus	GLUCOSE1PMETAB-PWY: glucose and glucose-1-phosphate degradation	-0.176367	0.0407355	spearman rho
k__Bacteria|p__Spirochaetota|c__Spirochaetia|o__Spirochaetales|f__Spirochaetaceae|g__Treponema|s__Treponema_socranskii	FOLSYN-PWY: superpathway of tetrahydrofolate biosynthesis and salvage	-0.176307	0.0408049	spearman rho
k__Bacteria|p__Fusobacteriota|c__Fusobacteriia|o__Fusobacteriales|f__Leptotrichiaceae|g__Leptotrichia|s__Leptotrichia_sp._oral_clone_FP036	PWY-6467: Kdo transfer to lipid IVA III (Chlamydia)	0.176251	0.04087	spearman rho
	PWY-6628: superpathway of L-phenylalanine biosynthesis	-0.175895	0.0412856	spearman rho
k__Bacteria|p__Firmicutes|c__Clostridia|o__Lachnospirales|f__Lachnospiraceae|g__Anaerostipes	PWY-2941: L-lysine biosynthesis II	0.175817	0.0413777	spearman rho
k__Bacteria|p__Bacteroidota|c__Bacteroidia|o__Flavobacteriales|f__Flavobacteriaceae|g__Capnocytophaga|s__Capnocytophaga_leadbetteri	PWY-6897: thiamin salvage II	-0.175718	0.0414938	spearman rho
	ASPASN-PWY: superpathway of L-aspartate and L-asparagine biosynthesis	-0.175635	0.0415916	spearman rho
k__Bacteria|p__Firmicutes|c__Negativicutes|o__Veillonellales-Selenomonadales|f__Veillonellaceae|g__Anaeroglobus	GLUCOSE1PMETAB-PWY: glucose and glucose-1-phosphate degradation	-0.17561	0.0416207	spearman rho
k__Bacteria|p__Bacteroidota|c__Bacteroidia|o__Bacteroidales|f__Tannerellaceae	PWY0-1297: superpathway of purine deoxyribonucleosides degradation	0.175461	0.0417972	spearman rho
k__Bacteria|p__Firmicutes|c__Erysipelotrichi|o__Erysipelotrichales|f__Erysipelotrichaceae|g__Catenibacterium	PWY0-1297: superpathway of purine deoxyribonucleosides degradation	0.17512	0.0422031	spearman rho
k__Bacteria|p__Bacteroidota|c__Bacteroidia|o__Bacteroidales|f__Tannerellaceae|g__Parabacteroides	PWY0-1296: purine ribonucleosides degradation	0.174875	0.0424961	spearman rho
k__Bacteria|p__Firmicutes|c__Clostridia|o__Christensenellales|f__Christensenellaceae|g__Christensenellaceae_R-7_group	HSERMETANA-PWY: L-methionine biosynthesis III	-0.174655	0.0427614	spearman rho
k__Bacteria|p__Firmicutes|c__Clostridia|o__Christensenellales|f__Christensenellaceae	HSERMETANA-PWY: L-methionine biosynthesis III	-0.174655	0.0427614	spearman rho
k__Bacteria|p__Bacteroidota|c__Bacteroidia|o__Bacteroidales|f__Prevotellaceae|g__Prevotella_7	PWY0-1298: superpathway of pyrimidine deoxyribonucleosides degradation	-0.174515	0.0429306	spearman rho
k__Bacteria|p__Proteobacteria|c__Gammaproteobacteria|o__Enterobacterales|f__Pasteurellaceae|g__Haemophilus	ARGSYN-PWY: L-arginine biosynthesis I (via L-ornithine)	-0.174437	0.0430252	spearman rho
k__Bacteria|p__Bacteroidota|c__Bacteroidia|o__Bacteroidales|f__Porphyromonadaceae|g__Porphyromonas|s__Porphyromonas_pasteri	PWY-5347: superpathway of L-methionine biosynthesis (transsulfuration)	-0.17443	0.0430337	spearman rho
k__Bacteria|p__Firmicutes|c__Erysipelotrichi	PWY0-1296: purine ribonucleosides degradation	0.174268	0.0432302	spearman rho
k__Bacteria|p__Firmicutes|c__Erysipelotrichi|o__Erysipelotrichales|f__Erysipelotrichaceae	PWY0-1296: purine ribonucleosides degradation	0.174268	0.0432302	spearman rho
k__Bacteria|p__Actinobacteriota|c__Actinobacteria|o__Actinomycetales|f__Actinomycetaceae|g__Actinomyces|s__Actinomyces_oris	GLUTORN-PWY: L-ornithine biosynthesis	0.174173	0.0433459	spearman rho
k__Bacteria|p__Actinobacteriota|c__Actinobacteria|o__Actinomycetales|f__Actinomycetaceae|g__Actinomyces|s__Actinomyces_graevenitzii	PWY-5347: superpathway of L-methionine biosynthesis (transsulfuration)	0.174152	0.0433724	spearman rho
k__Bacteria|p__Firmicutes|c__Bacilli|o__Lactobacillales|f__Lactobacillaceae|g__Lacticaseibacillus	PWY-5838: superpathway of menaquinol-8 biosynthesis I	-0.17411	0.0434229	spearman rho
k__Bacteria|p__Bacteroidota|c__Bacteroidia|o__Bacteroidales|f__Bacteroidaceae	PWY-5840: superpathway of menaquinol-7 biosynthesis	-0.174039	0.0435107	spearman rho
k__Bacteria|p__Bacteroidota|c__Bacteroidia|o__Bacteroidales|f__Bacteroidaceae|g__Bacteroides	PWY-5840: superpathway of menaquinol-7 biosynthesis	-0.174039	0.0435107	spearman rho
k__Bacteria|p__Actinobacteriota|c__Actinobacteria|o__Actinomycetales|f__Actinomycetaceae|g__Actinomyces|s__Actinomyces_graevenitzii	GLUCOSE1PMETAB-PWY: glucose and glucose-1-phosphate degradation	0.173642	0.0439988	spearman rho
k__Bacteria|p__Firmicutes|c__Clostridia|o__Lachnospirales|f__Lachnospiraceae|g__[Eubacterium]_eligens_group	PWY-6612: superpathway of tetrahydrofolate biosynthesis	-0.173281	0.0444473	spearman rho
k__Bacteria|p__Actinobacteriota|c__Actinobacteria|o__Actinomycetales|f__Actinomycetaceae|g__Actinomyces	HISTSYN-PWY: L-histidine biosynthesis	0.173232	0.0445081	spearman rho
k__Bacteria|p__Firmicutes|c__Negativicutes|o__Veillonellales-Selenomonadales|f__Veillonellaceae|g__Anaeroglobus|s__Anaeroglobus_geminatus	MET-SAM-PWY: superpathway of S-adenosyl-L-methionine biosynthesis	-0.173143	0.0446191	spearman rho
k__Bacteria|p__Bacteroidota|c__Bacteroidia|o__Bacteroidales|f__Tannerellaceae|g__Parabacteroides	PWY-6612: superpathway of tetrahydrofolate biosynthesis	-0.17302	0.0447732	spearman rho
k__Bacteria|p__Actinobacteriota|c__Actinobacteria|o__Actinomycetales|f__Actinomycetaceae	ARGSYN-PWY: L-arginine biosynthesis I (via L-ornithine)	0.172983	0.0448196	spearman rho
k__Bacteria|p__Firmicutes|c__Clostridia|o__Oscillospirales|f__Ruminococcaceae|g__Subdoligranulum	PWY-5838: superpathway of menaquinol-8 biosynthesis I	-0.172909	0.0449125	spearman rho
k__Bacteria|p__Firmicutes|c__Clostridia|o__Christensenellales	HSERMETANA-PWY: L-methionine biosynthesis III	-0.172903	0.0449202	spearman rho
k__Bacteria|p__Actinobacteriota|c__Actinobacteria|o__Actinomycetales	ARGSYN-PWY: L-arginine biosynthesis I (via L-ornithine)	0.172895	0.0449299	spearman rho
k__Bacteria|p__Firmicutes|c__Negativicutes|o__Veillonellales-Selenomonadales|f__Veillonellaceae|g__Anaeroglobus	MET-SAM-PWY: superpathway of S-adenosyl-L-methionine biosynthesis	-0.172809	0.0450392	spearman rho
k__Bacteria|p__Bacteroidota|c__Bacteroidia|o__Flavobacteriales|f__Flavobacteriaceae|g__Capnocytophaga|s__Capnocytophaga_leadbetteri	PWY0-1296: purine ribonucleosides degradation	-0.172732	0.0451359	spearman rho
k__Bacteria|p__Firmicutes|c__Clostridia|o__Oscillospirales|f__[Eubacterium]_coprostanoligenes_group	PWY-5840: superpathway of menaquinol-7 biosynthesis	-0.172588	0.0453177	spearman rho
k__Bacteria|p__Fusobacteriota|c__Fusobacteriia|o__Fusobacteriales|f__Leptotrichiaceae|g__Leptotrichia|s__Leptotrichia_sp._oral_clone_FP036	PWY0-1296: purine ribonucleosides degradation	0.172456	0.0454851	spearman rho
k__Bacteria|p__Firmicutes|c__Clostridia|o__Christensenellales|f__Christensenellaceae|g__Christensenellaceae_R-7_group	GLUCOSE1PMETAB-PWY: glucose and glucose-1-phosphate degradation	-0.172348	0.0456235	spearman rho
k__Bacteria|p__Firmicutes|c__Clostridia|o__Christensenellales|f__Christensenellaceae	GLUCOSE1PMETAB-PWY: glucose and glucose-1-phosphate degradation	-0.172348	0.0456235	spearman rho
k__Bacteria|p__Firmicutes|c__Bacilli|o__Lactobacillales|f__Lactobacillaceae|g__Lacticaseibacillus	PWY-7400: L-arginine biosynthesis IV (archaebacteria)	0.172247	0.0457521	spearman rho
k__Bacteria|p__Firmicutes|c__Bacilli|o__Lactobacillales|f__Lactobacillaceae|g__Lactobacillus	HOMOSER-METSYN-PWY: L-methionine biosynthesis I	-0.172037	0.0460209	spearman rho
k__Bacteria|p__Firmicutes|c__Erysipelotrichi|o__Erysipelotrichales	PWY0-1296: purine ribonucleosides degradation	0.171995	0.0460745	spearman rho
k__Bacteria|p__Bacteroidota|c__Bacteroidia|o__Bacteroidales|f__Prevotellaceae|g__Prevotella|s__Prevotella_intermedia	PWY0-1297: superpathway of purine deoxyribonucleosides degradation	-0.171974	0.0461012	spearman rho
k__Bacteria|p__Proteobacteria|c__Gammaproteobacteria|o__Enterobacterales|f__Pasteurellaceae|g__Haemophilus|s__Haemophilus_parainfluenzae	PWY-5347: superpathway of L-methionine biosynthesis (transsulfuration)	0.17192	0.0461713	spearman rho
k__Bacteria|p__Fusobacteriota|c__Fusobacteriia|o__Fusobacteriales|f__Fusobacteriaceae	PWY-5347: superpathway of L-methionine biosynthesis (transsulfuration)	-0.171598	0.0465872	spearman rho
k__Bacteria|p__Fusobacteriota|c__Fusobacteriia|o__Fusobacteriales|f__Fusobacteriaceae|g__Fusobacterium	PWY-5347: superpathway of L-methionine biosynthesis (transsulfuration)	-0.171598	0.0465872	spearman rho
k__Bacteria|p__Firmicutes|c__Clostridia|o__Christensenellales	GLUCOSE1PMETAB-PWY: glucose and glucose-1-phosphate degradation	-0.171537	0.0466664	spearman rho
k__Bacteria|p__Firmicutes|c__Bacilli|o__Lactobacillales|f__Lactobacillaceae|g__Lacticaseibacillus	ARGSYN-PWY: L-arginine biosynthesis I (via L-ornithine)	0.1713	0.0469753	spearman rho
k__Bacteria|p__Bacteroidota|c__Bacteroidia|o__Bacteroidales|f__Rikenellaceae	PWY-2941: L-lysine biosynthesis II	0.170728	0.0477269	spearman rho
k__Bacteria|p__Spirochaetota|c__Spirochaetia|o__Spirochaetales|f__Spirochaetaceae|g__Treponema|s__Treponema_socranskii	PWY-2941: L-lysine biosynthesis II	0.170644	0.0478381	spearman rho
k__Bacteria|p__Proteobacteria|c__Gammaproteobacteria|o__Burkholderiales|f__Sutterellaceae|g__Sutterella	PWY-6467: Kdo transfer to lipid IVA III (Chlamydia)	-0.170607	0.0478863	spearman rho
k__Bacteria|p__Bacteroidota|c__Bacteroidia|o__Bacteroidales|f__Tannerellaceae|g__Parabacteroides|s__Parabacteroides_merdae	PWY-5918: superpathay of heme biosynthesis from glutamate	-0.170545	0.0479697	spearman rho
k__Bacteria|p__Actinobacteriota|c__Actinobacteria|o__Actinomycetales|f__Actinomycetaceae|g__Actinomyces|s__Actinomyces_graevenitzii	GLYCOLYSIS-E-D: superpathway of glycolysis and Entner-Doudoroff	-0.170525	0.0479958	spearman rho
k__Bacteria|p__Bacteroidota|c__Bacteroidia|o__Bacteroidales|f__Bacteroidaceae|g__Bacteroides|s__Bacteroides_caccae	PWY-7400: L-arginine biosynthesis IV (archaebacteria)	0.170312	0.0482798	spearman rho
	ARGSYN-PWY: L-arginine biosynthesis I (via L-ornithine)	0.170094	0.0485712	spearman rho
k__Bacteria|p__Actinobacteriota|c__Actinobacteria|o__Actinomycetales|f__Actinomycetaceae|g__Actinomyces|s__Actinomyces_graevenitzii	PWY-5838: superpathway of menaquinol-8 biosynthesis I	-0.170081	0.0485888	spearman rho
k__Bacteria|p__Spirochaetota|c__Spirochaetia|o__Spirochaetales|f__Spirochaetaceae|g__Treponema|s__Treponema_socranskii	GLUTORN-PWY: L-ornithine biosynthesis	0.170069	0.0486052	spearman rho
k__Bacteria|p__Bacteroidota|c__Bacteroidia|o__Bacteroidales|f__Prevotellaceae	HOMOSER-METSYN-PWY: L-methionine biosynthesis I	-0.169964	0.0487465	spearman rho
k__Bacteria|p__Bacteroidota|c__Bacteroidia|o__Bacteroidales|f__Tannerellaceae|g__Parabacteroides|s__Parabacteroides_merdae	PWY-6897: thiamin salvage II	-0.169807	0.0489581	spearman rho
k__Bacteria|p__Bacteroidota|c__Bacteroidia|o__Bacteroidales|f__Prevotellaceae	PWY-2941: L-lysine biosynthesis II	-0.169798	0.0489702	spearman rho
k__Bacteria|p__Firmicutes|c__Clostridia|o__Lachnospirales|f__Lachnospiraceae|g__[Eubacterium]_eligens_group	ARGSYNBSUB-PWY: L-arginine biosynthesis II (acetyl cycle)	0.16959	0.0492527	spearman rho
k__Bacteria|p__Actinobacteriota	PWY-2941: L-lysine biosynthesis II	-0.169218	0.04976	spearman rho
k__Bacteria|p__Firmicutes|c__Clostridia|o__Oscillospirales|f__Oscillospiraceae|g__Flavonifractor	ASPASN-PWY: superpathway of L-aspartate and L-asparagine biosynthesis	-0.168758	0.0503934	spearman rho
k__Bacteria|p__Proteobacteria|c__Gammaproteobacteria|o__Enterobacterales|f__Pasteurellaceae|g__Haemophilus|s__Haemophilus_parainfluenzae	PWY-6897: thiamin salvage II	0.168623	0.0505805	spearman rho
k__Bacteria|p__Bacteroidota|c__Bacteroidia|o__Bacteroidales|f__Tannerellaceae	PWY0-1298: superpathway of pyrimidine deoxyribonucleosides degradation	0.168588	0.050628	spearman rho
k__Bacteria|p__Bacteroidota|c__Bacteroidia|o__Flavobacteriales|f__Flavobacteriaceae|g__Capnocytophaga|s__Capnocytophaga_sputigena	ARGSYN-PWY: L-arginine biosynthesis I (via L-ornithine)	0.168564	0.0506615	spearman rho
k__Bacteria|p__Bacteroidota|c__Bacteroidia|o__Bacteroidales|f__Tannerellaceae|g__Parabacteroides	PWY-6467: Kdo transfer to lipid IVA III (Chlamydia)	-0.168514	0.0507318	spearman rho
k__Bacteria|p__Firmicutes|c__Clostridia|o__Oscillospirales|f__Oscillospiraceae|g__Flavonifractor|s__Flavonifractor_plautii	ASPASN-PWY: superpathway of L-aspartate and L-asparagine biosynthesis	-0.168449	0.0508213	spearman rho
k__Bacteria|p__Firmicutes|c__Bacilli|o__Lactobacillales|f__P5D1-392|g__Streptococcus_sp._oral_clone_ASCB12	PWY-6630: superpathway of L-tyrosine biosynthesis	-0.168348	0.0509623	spearman rho
k__Bacteria|p__Firmicutes|c__Bacilli|o__Lactobacillales|f__P5D1-392	PWY-6630: superpathway of L-tyrosine biosynthesis	-0.168348	0.0509623	spearman rho
k__Bacteria|p__Actinobacteriota|c__Actinobacteria|o__Actinomycetales|f__Actinomycetaceae|g__Actinomyces|s__Actinomyces_graevenitzii	ARGSYN-PWY: L-arginine biosynthesis I (via L-ornithine)	-0.168262	0.0510834	spearman rho
k__Bacteria|p__Bacteroidota|c__Bacteroidia|o__Flavobacteriales|f__Flavobacteriaceae|g__Capnocytophaga|s__Capnocytophaga_leadbetteri	PWY-7539: 6-hydroxymethyl-dihydropterin diphosphate biosynthesis III (Chlamydia)	-0.168229	0.0511298	spearman rho
k__Bacteria|p__Firmicutes|c__Bacilli|o__Lactobacillales|f__P5D1-392|g__Streptococcus_sp._oral_clone_ASCB12	PRPP-PWY: superpathway of histidine, purine, and pyrimidine biosynthesis	-0.168092	0.0513212	spearman rho
k__Bacteria|p__Firmicutes|c__Bacilli|o__Lactobacillales|f__P5D1-392	PRPP-PWY: superpathway of histidine, purine, and pyrimidine biosynthesis	-0.168092	0.0513212	spearman rho
k__Bacteria|p__Firmicutes|c__Clostridia|o__Oscillospirales|f__Oscillospiraceae|g__Intestinimonas|s__Intestinimonas_butyriciproducens	GLUCOSE1PMETAB-PWY: glucose and glucose-1-phosphate degradation	-0.167812	0.0517158	spearman rho
k__Bacteria|p__Firmicutes|c__Clostridia|o__Oscillospirales|f__Oscillospiraceae|g__Intestinimonas	GLUCOSE1PMETAB-PWY: glucose and glucose-1-phosphate degradation	-0.167797	0.051738	spearman rho
k__Bacteria|p__Bacteroidota|c__Bacteroidia|o__Flavobacteriales|f__Flavobacteriaceae|g__Capnocytophaga|s__Capnocytophaga_sputigena	FOLSYN-PWY: superpathway of tetrahydrofolate biosynthesis and salvage	-0.16773	0.0518325	spearman rho
k__Bacteria|p__Bacteroidota|c__Bacteroidia|o__Bacteroidales|f__Prevotellaceae|g__Prevotella_7	PWY-6628: superpathway of L-phenylalanine biosynthesis	-0.16772	0.0518462	spearman rho
k__Bacteria|p__Bacteroidota|c__Bacteroidia|o__Flavobacteriales|f__Flavobacteriaceae|g__Capnocytophaga|s__Capnocytophaga_sputigena	PWY-7400: L-arginine biosynthesis IV (archaebacteria)	0.167464	0.0522103	spearman rho
	GLYCOLYSIS-E-D: superpathway of glycolysis and Entner-Doudoroff	0.167269	0.0524891	spearman rho
k__Bacteria|p__Firmicutes|c__Bacilli|o__Lactobacillales|f__Lactobacillaceae|g__Lactobacillus	GLUCOSE1PMETAB-PWY: glucose and glucose-1-phosphate degradation	-0.167247	0.0525203	spearman rho
k__Bacteria|p__Firmicutes|c__Bacilli|o__Lactobacillales|f__Lactobacillaceae|g__Limosilactobacillus	PWY-6737: starch degradation V	-0.167032	0.0528284	spearman rho
k__Bacteria|p__Firmicutes|c__Bacilli|o__Lactobacillales|f__Lactobacillaceae|g__Lactobacillus	KDO-NAGLIPASYN-PWY: superpathway of (Kdo)2-lipid A biosynthesis	-0.166847	0.0530957	spearman rho
k__Bacteria|p__Firmicutes|c__Clostridia|o__Lachnospirales|f__Lachnospiraceae|g__Anaerostipes	P161-PWY: acetylene degradation	0.166842	0.0531031	spearman rho
k__Bacteria|p__Bacteroidota|c__Bacteroidia|o__Bacteroidales|f__Prevotellaceae|g__Prevotella_7|s__Prevotella_histicola	PWY0-1297: superpathway of purine deoxyribonucleosides degradation	-0.166823	0.053131	spearman rho
k__Bacteria|p__Firmicutes|c__Bacilli|o__Lactobacillales|f__Lactobacillaceae|g__Lacticaseibacillus	HOMOSER-METSYN-PWY: L-methionine biosynthesis I	-0.166733	0.0532606	spearman rho
k__Bacteria|p__Bacteroidota|c__Bacteroidia|o__Bacteroidales|f__Prevotellaceae|g__Prevotella_7	PWY0-1296: purine ribonucleosides degradation	-0.16672	0.0532792	spearman rho
k__Bacteria|p__Firmicutes|c__Clostridia|o__Oscillospirales|f__Ruminococcaceae|g__Subdoligranulum	PWY0-1297: superpathway of purine deoxyribonucleosides degradation	0.166632	0.0534075	spearman rho
k__Bacteria|p__Actinobacteriota|c__Actinobacteria|o__Actinomycetales|f__Actinomycetaceae|g__Actinomyces|s__Actinomyces_graevenitzii	PWY-7400: L-arginine biosynthesis IV (archaebacteria)	-0.166482	0.0536263	spearman rho
k__Bacteria|p__Firmicutes|c__Clostridia|o__Christensenellales|f__Christensenellaceae	HOMOSER-METSYN-PWY: L-methionine biosynthesis I	-0.166333	0.0538435	spearman rho
k__Bacteria|p__Firmicutes|c__Clostridia|o__Christensenellales|f__Christensenellaceae|g__Christensenellaceae_R-7_group	HOMOSER-METSYN-PWY: L-methionine biosynthesis I	-0.166333	0.0538435	spearman rho
k__Bacteria|p__Firmicutes|c__Clostridia|o__Christensenellales	HOMOSER-METSYN-PWY: L-methionine biosynthesis I	-0.166141	0.0541239	spearman rho
k__Bacteria|p__Bacteroidota|c__Bacteroidia|o__Flavobacteriales|f__Flavobacteriaceae|g__Capnocytophaga|s__Capnocytophaga_sputigena	PWY-6612: superpathway of tetrahydrofolate biosynthesis	-0.166134	0.054134	spearman rho
k__Bacteria|p__Bacteroidota|c__Bacteroidia|o__Bacteroidales|f__Prevotellaceae|g__Prevotella_7|s__Prevotella_melaninogenica	PWY-5840: superpathway of menaquinol-7 biosynthesis	0.16612	0.0541546	spearman rho
k__Bacteria|p__Bacteroidota|c__Bacteroidia|o__Bacteroidales|f__Porphyromonadaceae|g__Porphyromonas|s__Porphyromonas_pasteri	PWY-5838: superpathway of menaquinol-8 biosynthesis I	-0.165691	0.0547883	spearman rho
	MET-SAM-PWY: superpathway of S-adenosyl-L-methionine biosynthesis	-0.165603	0.0549186	spearman rho
k__Bacteria|p__Firmicutes|c__Bacilli|o__Lactobacillales|f__Lactobacillaceae	HOMOSER-METSYN-PWY: L-methionine biosynthesis I	-0.165516	0.0550491	spearman rho
k__Bacteria|p__Bacteroidota|c__Bacteroidia|o__Bacteroidales|f__Tannerellaceae|g__Parabacteroides|s__Parabacteroides_merdae	PWY-7539: 6-hydroxymethyl-dihydropterin diphosphate biosynthesis III (Chlamydia)	-0.165241	0.0554597	spearman rho
k__Bacteria|p__Bacteroidota|c__Bacteroidia|o__Bacteroidales|f__Prevotellaceae|g__Prevotella	MET-SAM-PWY: superpathway of S-adenosyl-L-methionine biosynthesis	-0.165194	0.0555302	spearman rho
k__Bacteria|p__Bacteroidota|c__Bacteroidia|o__Bacteroidales|f__Porphyromonadaceae|g__Porphyromonas|s__Porphyromonas_pasteri	HSERMETANA-PWY: L-methionine biosynthesis III	-0.16504	0.0557611	spearman rho
k__Bacteria|p__Fusobacteriota|c__Fusobacteriia|o__Fusobacteriales|f__Leptotrichiaceae|g__Leptotrichia|s__Leptotrichia_sp._oral_clone_FP036	FOLSYN-PWY: superpathway of tetrahydrofolate biosynthesis and salvage	0.164974	0.0558601	spearman rho
k__Bacteria|p__Proteobacteria|c__Gammaproteobacteria|o__Burkholderiales|f__Neisseriaceae|g__Kingella	PWY-7400: L-arginine biosynthesis IV (archaebacteria)	0.164781	0.0561514	spearman rho
k__Bacteria|p__Bacteroidota|c__Bacteroidia|o__Bacteroidales|f__Tannerellaceae|g__Parabacteroides|s__Parabacteroides_distasonis	GLUCOSE1PMETAB-PWY: glucose and glucose-1-phosphate degradation	-0.164658	0.0563384	spearman rho
k__Bacteria|p__Bacteroidota|c__Bacteroidia|o__Bacteroidales|f__Prevotellaceae|g__Prevotella|s__Prevotella_intermedia	PWY-5899: superpathway of menaquinol-13 biosynthesis	0.164613	0.056407	spearman rho
	PWY-5898: superpathway of menaquinol-12 biosynthesis	0.164613	0.056407	spearman rho
	PWY-5897: superpathway of menaquinol-11 biosynthesis	0.164613	0.056407	spearman rho
k__Bacteria|p__Proteobacteria|c__Gammaproteobacteria|o__Burkholderiales|f__Neisseriaceae|g__Kingella	ARGSYN-PWY: L-arginine biosynthesis I (via L-ornithine)	0.164496	0.0565847	spearman rho
k__Bacteria|p__Proteobacteria|c__Gammaproteobacteria|o__Pseudomonadales|f__Pseudomonadaceae|g__Pseudomonas	PWY-6630: superpathway of L-tyrosine biosynthesis	0.163921	0.0574665	spearman rho
k__Bacteria|p__Bacteroidota|c__Bacteroidia|o__Bacteroidales|f__Porphyromonadaceae|g__Porphyromonas|s__Porphyromonas_pasteri	HISTSYN-PWY: L-histidine biosynthesis	0.163806	0.0576438	spearman rho
k__Bacteria|p__Bacteroidota|c__Bacteroidia|o__Bacteroidales|f__Tannerellaceae|g__Parabacteroides|s__Parabacteroides_distasonis	PWY-5840: superpathway of menaquinol-7 biosynthesis	-0.163566	0.0580154	spearman rho
k__Bacteria|p__Firmicutes|c__Clostridia|o__Lachnospirales|f__Lachnospiraceae|g__Anaerostipes	PWY0-1298: superpathway of pyrimidine deoxyribonucleosides degradation	0.163346	0.0583579	spearman rho
k__Bacteria|p__Bacteroidota|c__Bacteroidia|o__Bacteroidales|f__Tannerellaceae|g__Parabacteroides|s__Parabacteroides_distasonis	PWY-6467: Kdo transfer to lipid IVA III (Chlamydia)	-0.163166	0.05864	spearman rho
k__Bacteria|p__Firmicutes|c__Bacilli|o__Lactobacillales|f__P5D1-392	PWY-5347: superpathway of L-methionine biosynthesis (transsulfuration)	0.162994	0.0589107	spearman rho
k__Bacteria|p__Firmicutes|c__Bacilli|o__Lactobacillales|f__P5D1-392|g__Streptococcus_sp._oral_clone_ASCB12	PWY-5347: superpathway of L-methionine biosynthesis (transsulfuration)	0.162994	0.0589107	spearman rho
k__Bacteria|p__Bacteroidota|c__Bacteroidia|o__Bacteroidales|f__Prevotellaceae	PWY0-1298: superpathway of pyrimidine deoxyribonucleosides degradation	-0.162755	0.059288	spearman rho
k__Bacteria|p__Actinobacteriota|c__Coriobacteriia|o__Coriobacteriales|f__Coriobacteriaceae	HOMOSER-METSYN-PWY: L-methionine biosynthesis I	-0.162623	0.0594973	spearman rho
k__Bacteria|p__Actinobacteriota|c__Coriobacteriia|o__Coriobacteriales|f__Coriobacteriaceae|g__Collinsella	HOMOSER-METSYN-PWY: L-methionine biosynthesis I	-0.162623	0.0594973	spearman rho
k__Bacteria|p__Proteobacteria|c__Gammaproteobacteria|o__Enterobacterales|f__Pasteurellaceae|g__Haemophilus	PWY-7539: 6-hydroxymethyl-dihydropterin diphosphate biosynthesis III (Chlamydia)	-0.162579	0.0595664	spearman rho
k__Bacteria|p__Spirochaetota|c__Spirochaetia|o__Spirochaetales|f__Spirochaetaceae|g__Treponema|s__Treponema_socranskii	PWY0-1297: superpathway of purine deoxyribonucleosides degradation	0.162566	0.0595872	spearman rho
k__Bacteria|p__Proteobacteria|c__Gammaproteobacteria|o__Enterobacterales|f__Pasteurellaceae|g__Haemophilus|s__Haemophilus_parainfluenzae	1CMET2-PWY: N10-formyl-tetrahydrofolate biosynthesis	-0.16255	0.059613	spearman rho
k__Bacteria|p__Actinobacteriota|c__Actinobacteria|o__Actinomycetales|f__Actinomycetaceae|g__Actinomyces	PWY-7400: L-arginine biosynthesis IV (archaebacteria)	0.16254	0.0596285	spearman rho
k__Bacteria|p__Bacteroidota|c__Bacteroidia|o__Bacteroidales|f__Rikenellaceae	1CMET2-PWY: N10-formyl-tetrahydrofolate biosynthesis	-0.162463	0.0597507	spearman rho
k__Bacteria|p__Bacteroidota|c__Bacteroidia|o__Bacteroidales|f__Porphyromonadaceae|g__Porphyromonas|s__Porphyromonas_pasteri	GLUTORN-PWY: L-ornithine biosynthesis	0.161945	0.0605812	spearman rho
k__Bacteria|p__Firmicutes|c__Clostridia|o__Oscillospirales|f__[Eubacterium]_coprostanoligenes_group	PWY0-1296: purine ribonucleosides degradation	0.161538	0.0612395	spearman rho
k__Bacteria|p__Firmicutes|c__Erysipelotrichi|o__Erysipelotrichales	1CMET2-PWY: N10-formyl-tetrahydrofolate biosynthesis	-0.161428	0.0614191	spearman rho
k__Bacteria|p__Bacteroidota|c__Bacteroidia|o__Bacteroidales|f__Porphyromonadaceae|g__Porphyromonas|s__Porphyromonas_pasteri	PWY-5918: superpathay of heme biosynthesis from glutamate	-0.161289	0.0616456	spearman rho
k__Bacteria|p__Firmicutes|c__Clostridia|o__Oscillospirales|f__Oscillospiraceae	PWY-5659: GDP-mannose biosynthesis	-0.161262	0.0616896	spearman rho
k__Bacteria|p__Bacteroidota|c__Bacteroidia|o__Bacteroidales|f__Tannerellaceae|g__Parabacteroides	P161-PWY: acetylene degradation	0.161173	0.0618357	spearman rho
k__Bacteria|p__Actinobacteriota|c__Actinobacteria|o__Corynebacteriales|f__Corynebacteriaceae|g__Corynebacterium|s__Corynebacterium_matruchotii	PWY-6737: starch degradation V	0.161157	0.0618606	spearman rho
k__Bacteria|p__Firmicutes|c__Erysipelotrichi|o__Erysipelotrichales|f__Erysipelotrichaceae	1CMET2-PWY: N10-formyl-tetrahydrofolate biosynthesis	-0.16115	0.0618734	spearman rho
k__Bacteria|p__Firmicutes|c__Erysipelotrichi	1CMET2-PWY: N10-formyl-tetrahydrofolate biosynthesis	-0.16115	0.0618734	spearman rho
k__Bacteria|p__Firmicutes|c__Bacilli|o__Lactobacillales|f__Lactobacillaceae|g__Lactobacillus|s__Lactobacillus_gasseri	PWY-5840: superpathway of menaquinol-7 biosynthesis	-0.160894	0.0622941	spearman rho
k__Bacteria|p__Fusobacteriota|c__Fusobacteriia|o__Fusobacteriales|f__Leptotrichiaceae|g__Leptotrichia|s__Leptotrichia_sp._oral_clone_FP036	PWY0-1298: superpathway of pyrimidine deoxyribonucleosides degradation	0.160814	0.0624262	spearman rho
k__Bacteria|p__Bacteroidota|c__Bacteroidia|o__Bacteroidales|f__Tannerellaceae|g__Parabacteroides|s__Parabacteroides_merdae	PWY-6612: superpathway of tetrahydrofolate biosynthesis	-0.16055	0.062862	spearman rho
k__Bacteria|p__Bacteroidota|c__Bacteroidia|o__Bacteroidales|f__Tannerellaceae|g__Parabacteroides	HEME-BIOSYNTHESIS-II: heme biosynthesis I (aerobic)	-0.160303	0.063274	spearman rho
k__Bacteria|p__Firmicutes|c__Clostridia|o__Oscillospirales|f__Oscillospiraceae|g__Intestinimonas	PWY0-1296: purine ribonucleosides degradation	0.159762	0.0641826	spearman rho
k__Bacteria|p__Actinobacteriota|c__Actinobacteria|o__Actinomycetales|f__Actinomycetaceae|g__Actinomyces	ARGSYN-PWY: L-arginine biosynthesis I (via L-ornithine)	0.159433	0.0647393	spearman rho
k__Bacteria|p__Bacteroidota|c__Bacteroidia|o__Bacteroidales|f__Tannerellaceae|g__Parabacteroides	PWY-6892: thiazole biosynthesis I (E. coli)	0.159396	0.064802	spearman rho
k__Bacteria|p__Firmicutes|c__Clostridia|o__Oscillospirales|f__Oscillospiraceae|g__Intestinimonas|s__Intestinimonas_butyriciproducens	PWY0-1296: purine ribonucleosides degradation	0.159342	0.0648949	spearman rho
k__Bacteria|p__Actinobacteriota	PWY0-1297: superpathway of purine deoxyribonucleosides degradation	-0.159106	0.065297	spearman rho
k__Bacteria|p__Firmicutes|c__Erysipelotrichi	KDO-NAGLIPASYN-PWY: superpathway of (Kdo)2-lipid A biosynthesis	-0.158977	0.0655196	spearman rho
k__Bacteria|p__Firmicutes|c__Erysipelotrichi|o__Erysipelotrichales|f__Erysipelotrichaceae	KDO-NAGLIPASYN-PWY: superpathway of (Kdo)2-lipid A biosynthesis	-0.158977	0.0655196	spearman rho
k__Bacteria|p__Firmicutes|c__Clostridia|o__Oscillospirales|f__Oscillospiraceae	KDO-NAGLIPASYN-PWY: superpathway of (Kdo)2-lipid A biosynthesis	-0.158907	0.0656398	spearman rho
k__Bacteria|p__Proteobacteria|c__Gammaproteobacteria|o__Burkholderiales|f__Neisseriaceae|g__Kingella|s__Kingella_oralis	PWY-6737: starch degradation V	-0.158901	0.0656504	spearman rho
k__Bacteria|p__Bacteroidota|c__Bacteroidia|o__Bacteroidales|f__Bacteroidaceae|g__Bacteroides|s__Bacteroides_caccae	GLUTORN-PWY: L-ornithine biosynthesis	0.158047	0.0671321	spearman rho
k__Bacteria|p__Firmicutes|c__Clostridia|o__Oscillospirales|f__Oscillospiraceae|g__Intestinimonas	KDO-NAGLIPASYN-PWY: superpathway of (Kdo)2-lipid A biosynthesis	-0.158016	0.067186	spearman rho
k__Bacteria|p__Firmicutes|c__Erysipelotrichi|o__Erysipelotrichales|f__Erysipelotrichaceae|g__Catenibacterium	P161-PWY: acetylene degradation	0.157957	0.0672903	spearman rho
k__Bacteria|p__Firmicutes|c__Clostridia|o__Oscillospirales|f__Ruminococcaceae|g__Subdoligranulum	PWY-5899: superpathway of menaquinol-13 biosynthesis	-0.157716	0.0677137	spearman rho
	PWY-5897: superpathway of menaquinol-11 biosynthesis	-0.157716	0.0677137	spearman rho
	PWY-5898: superpathway of menaquinol-12 biosynthesis	-0.157716	0.0677137	spearman rho
k__Bacteria|p__Firmicutes|c__Clostridia|o__Oscillospirales|f__Oscillospiraceae|g__Intestinimonas|s__Intestinimonas_butyriciproducens	KDO-NAGLIPASYN-PWY: superpathway of (Kdo)2-lipid A biosynthesis	-0.157543	0.0680197	spearman rho
k__Bacteria|p__Bacteroidota|c__Bacteroidia|o__Bacteroidales|f__Porphyromonadaceae|g__Porphyromonas|s__Porphyromonas_pasteri	PWY0-1296: purine ribonucleosides degradation	0.157389	0.0682926	spearman rho
k__Bacteria|p__Firmicutes|c__Bacilli|o__Lactobacillales|f__Lactobacillaceae|g__Lacticaseibacillus	PWY-6467: Kdo transfer to lipid IVA III (Chlamydia)	-0.157303	0.0684452	spearman rho
k__Bacteria|p__Bacteroidota|c__Bacteroidia|o__Bacteroidales|f__Tannerellaceae|g__Parabacteroides	PWY-5918: superpathay of heme biosynthesis from glutamate	-0.157269	0.0685063	spearman rho
k__Bacteria|p__Fusobacteriota|c__Fusobacteriia|o__Fusobacteriales|f__Fusobacteriaceae|g__Fusobacterium	MET-SAM-PWY: superpathway of S-adenosyl-L-methionine biosynthesis	-0.157229	0.0685783	spearman rho
k__Bacteria|p__Fusobacteriota|c__Fusobacteriia|o__Fusobacteriales|f__Fusobacteriaceae	MET-SAM-PWY: superpathway of S-adenosyl-L-methionine biosynthesis	-0.157229	0.0685783	spearman rho
k__Bacteria|p__Firmicutes|c__Erysipelotrichi|o__Erysipelotrichales|f__Erysipelotrichaceae|g__Catenibacterium	PWY-6897: thiamin salvage II	-0.157159	0.0687024	spearman rho
	PWY0-1296: purine ribonucleosides degradation	0.157159	0.0687024	spearman rho
k__Bacteria|p__Firmicutes|c__Erysipelotrichi|o__Erysipelotrichales	KDO-NAGLIPASYN-PWY: superpathway of (Kdo)2-lipid A biosynthesis	-0.156982	0.0690194	spearman rho
k__Bacteria|p__Firmicutes|c__Clostridia|o__Lachnospirales|f__Lachnospiraceae|g__Anaerostipes	KDO-NAGLIPASYN-PWY: superpathway of (Kdo)2-lipid A biosynthesis	-0.156861	0.0692361	spearman rho
k__Bacteria|p__Firmicutes|c__Clostridia|o__Lachnospirales|f__Lachnospiraceae|g__[Eubacterium]_eligens_group	PWY-6467: Kdo transfer to lipid IVA III (Chlamydia)	-0.156438	0.0699994	spearman rho
k__Bacteria|p__Fusobacteriota|c__Fusobacteriia|o__Fusobacteriales|f__Fusobacteriaceae|g__Fusobacterium	HOMOSER-METSYN-PWY: L-methionine biosynthesis I	-0.156238	0.0703617	spearman rho
k__Bacteria|p__Fusobacteriota|c__Fusobacteriia|o__Fusobacteriales|f__Fusobacteriaceae	HOMOSER-METSYN-PWY: L-methionine biosynthesis I	-0.156238	0.0703617	spearman rho
k__Bacteria|p__Actinobacteriota|c__Coriobacteriia|o__Coriobacteriales|f__Coriobacteriaceae|g__Collinsella	GLUCOSE1PMETAB-PWY: glucose and glucose-1-phosphate degradation	-0.15622	0.0703955	spearman rho
k__Bacteria|p__Actinobacteriota|c__Coriobacteriia|o__Coriobacteriales|f__Coriobacteriaceae	GLUCOSE1PMETAB-PWY: glucose and glucose-1-phosphate degradation	-0.15622	0.0703955	spearman rho
k__Bacteria|p__Firmicutes|c__Bacilli|o__Lactobacillales|f__P5D1-392	HOMOSER-METSYN-PWY: L-methionine biosynthesis I	0.156163	0.0704982	spearman rho
k__Bacteria|p__Firmicutes|c__Bacilli|o__Lactobacillales|f__P5D1-392|g__Streptococcus_sp._oral_clone_ASCB12	HOMOSER-METSYN-PWY: L-methionine biosynthesis I	0.156163	0.0704982	spearman rho
k__Bacteria|p__Firmicutes|c__Clostridia|o__Christensenellales|f__Christensenellaceae|g__Christensenellaceae_R-7_group	HEME-BIOSYNTHESIS-II: heme biosynthesis I (aerobic)	-0.155786	0.0711888	spearman rho
k__Bacteria|p__Firmicutes|c__Clostridia|o__Christensenellales|f__Christensenellaceae	HEME-BIOSYNTHESIS-II: heme biosynthesis I (aerobic)	-0.155786	0.0711888	spearman rho
k__Bacteria|p__Proteobacteria|c__Gammaproteobacteria|o__Burkholderiales|f__Neisseriaceae|g__Kingella	ARGSYNBSUB-PWY: L-arginine biosynthesis II (acetyl cycle)	0.155411	0.07188	spearman rho
k__Bacteria|p__Firmicutes|c__Clostridia|o__Christensenellales	HEME-BIOSYNTHESIS-II: heme biosynthesis I (aerobic)	-0.15505	0.0725519	spearman rho
k__Bacteria|p__Proteobacteria|c__Gammaproteobacteria|o__Burkholderiales|f__Neisseriaceae|g__Kingella|s__Kingella_oralis	PWY-6612: superpathway of tetrahydrofolate biosynthesis	-0.154925	0.0727846	spearman rho
k__Bacteria|p__Actinobacteriota|c__Actinobacteria|o__Corynebacteriales|f__Corynebacteriaceae|g__Corynebacterium|s__Corynebacterium_argentoratense	PRPP-PWY: superpathway of histidine, purine, and pyrimidine biosynthesis	0.154876	0.0728775	spearman rho
k__Bacteria|p__Firmicutes|c__Bacilli|o__Lactobacillales|f__Lactobacillaceae|g__Limosilactobacillus	PWY-5659: GDP-mannose biosynthesis	-0.154717	0.0731757	spearman rho
k__Bacteria|p__Firmicutes|c__Clostridia|o__Lachnospirales|f__Lachnospiraceae|g__[Eubacterium]_eligens_group	PWY0-1296: purine ribonucleosides degradation	0.154549	0.0734914	spearman rho
k__Bacteria|p__Firmicutes|c__Clostridia|o__Christensenellales|f__Christensenellaceae	PWY-5918: superpathay of heme biosynthesis from glutamate	-0.154545	0.073499	spearman rho
k__Bacteria|p__Firmicutes|c__Clostridia|o__Christensenellales|f__Christensenellaceae|g__Christensenellaceae_R-7_group	PWY-5918: superpathay of heme biosynthesis from glutamate	-0.154545	0.073499	spearman rho
k__Bacteria|p__Bacteroidota|c__Bacteroidia|o__Bacteroidales|f__Prevotellaceae|g__Prevotella|s__Prevotella_intermedia	PWY0-1296: purine ribonucleosides degradation	-0.154365	0.0738386	spearman rho
k__Bacteria|p__Actinobacteriota|c__Actinobacteria|o__Actinomycetales|f__Actinomycetaceae|g__Actinomyces|s__Actinomyces_oris	HEME-BIOSYNTHESIS-II: heme biosynthesis I (aerobic)	0.154224	0.0741059	spearman rho
k__Bacteria|p__Bacteroidota|c__Bacteroidia|o__Bacteroidales|f__Tannerellaceae	P161-PWY: acetylene degradation	0.153936	0.0746537	spearman rho
k__Bacteria|p__Firmicutes|c__Clostridia|o__Oscillospirales|f__Butyricicoccaceae	GLUCOSE1PMETAB-PWY: glucose and glucose-1-phosphate degradation	-0.153905	0.0747124	spearman rho
k__Bacteria|p__Firmicutes|c__Clostridia|o__Oscillospirales|f__Butyricicoccaceae|g__Butyricicoccus	GLUCOSE1PMETAB-PWY: glucose and glucose-1-phosphate degradation	-0.153905	0.0747124	spearman rho
k__Bacteria|p__Bacteroidota|c__Bacteroidia|o__Bacteroidales|f__Porphyromonadaceae|g__Porphyromonas|s__Porphyromonas_pasteri	PWY-5840: superpathway of menaquinol-7 biosynthesis	-0.153862	0.0747946	spearman rho
k__Bacteria|p__Bacteroidota|c__Bacteroidia|o__Bacteroidales|f__Bacteroidaceae|g__Bacteroides|s__Bacteroides_caccae	ARGSYNBSUB-PWY: L-arginine biosynthesis II (acetyl cycle)	0.153808	0.0748986	spearman rho
k__Bacteria|p__Firmicutes|c__Clostridia|o__Christensenellales	PWY-5918: superpathay of heme biosynthesis from glutamate	-0.153771	0.074969	spearman rho
k__Bacteria|p__Firmicutes|c__Clostridia|o__Oscillospirales|f__[Eubacterium]_coprostanoligenes_group	GLUCOSE1PMETAB-PWY: glucose and glucose-1-phosphate degradation	-0.153727	0.0750549	spearman rho
k__Bacteria|p__Fusobacteriota|c__Fusobacteriia|o__Fusobacteriales|f__Leptotrichiaceae|g__Leptotrichia|s__Leptotrichia_sp._oral_clone_FP036	PWY-6612: superpathway of tetrahydrofolate biosynthesis	0.153497	0.0754957	spearman rho
k__Bacteria|p__Bacteroidota|c__Bacteroidia|o__Bacteroidales|f__Tannerellaceae	PWY0-1296: purine ribonucleosides degradation	0.153336	0.0758063	spearman rho
k__Bacteria|p__Firmicutes|c__Bacilli|o__Lactobacillales|f__Lactobacillaceae|g__Lacticaseibacillus	GLUCOSE1PMETAB-PWY: glucose and glucose-1-phosphate degradation	-0.153336	0.0758073	spearman rho
k__Bacteria|p__Firmicutes|c__Clostridia|o__Lachnospirales|f__Lachnospiraceae	PWY-6737: starch degradation V	0.153195	0.0760798	spearman rho
k__Bacteria|p__Firmicutes|c__Clostridia|o__Lachnospirales	PWY-6737: starch degradation V	0.153141	0.0761842	spearman rho
k__Bacteria|p__Bacteroidota|c__Bacteroidia|o__Bacteroidales|f__Tannerellaceae|g__Parabacteroides|s__Parabacteroides_merdae	PWY-6892: thiazole biosynthesis I (E. coli)	0.153034	0.0763933	spearman rho
k__Bacteria|p__Fusobacteriota|c__Fusobacteriia|o__Fusobacteriales|f__Leptotrichiaceae|g__Leptotrichia|s__Leptotrichia_sp._oral_clone_FP036	PWY-5347: superpathway of L-methionine biosynthesis (transsulfuration)	0.152907	0.0766397	spearman rho
k__Bacteria|p__Bacteroidota|c__Bacteroidia|o__Bacteroidales|f__Prevotellaceae	PWY-6628: superpathway of L-phenylalanine biosynthesis	-0.152863	0.0767253	spearman rho
k__Bacteria|p__Firmicutes|c__Clostridia|o__Lachnospirales|f__Lachnospiraceae|g__[Eubacterium]_eligens_group	FOLSYN-PWY: superpathway of tetrahydrofolate biosynthesis and salvage	-0.152824	0.0768025	spearman rho
k__Bacteria|p__Fusobacteriota|c__Fusobacteriia|o__Fusobacteriales|f__Fusobacteriaceae|g__Fusobacterium	PWY-5897: superpathway of menaquinol-11 biosynthesis	-0.152746	0.0769541	spearman rho
	PWY-5899: superpathway of menaquinol-13 biosynthesis	-0.152746	0.0769541	spearman rho
k__Bacteria|p__Fusobacteriota|c__Fusobacteriia|o__Fusobacteriales|f__Fusobacteriaceae	PWY-5897: superpathway of menaquinol-11 biosynthesis	-0.152746	0.0769541	spearman rho
	PWY-5899: superpathway of menaquinol-13 biosynthesis	-0.152746	0.0769541	spearman rho
k__Bacteria|p__Fusobacteriota|c__Fusobacteriia|o__Fusobacteriales|f__Fusobacteriaceae|g__Fusobacterium	PWY-5898: superpathway of menaquinol-12 biosynthesis	-0.152746	0.0769541	spearman rho
k__Bacteria|p__Fusobacteriota|c__Fusobacteriia|o__Fusobacteriales|f__Fusobacteriaceae	PWY-5898: superpathway of menaquinol-12 biosynthesis	-0.152746	0.0769541	spearman rho
k__Bacteria|p__Bacteroidota|c__Bacteroidia|o__Flavobacteriales|f__Flavobacteriaceae|g__Capnocytophaga|s__Capnocytophaga_leadbetteri	PWY-5347: superpathway of L-methionine biosynthesis (transsulfuration)	-0.152553	0.0773328	spearman rho
k__Bacteria|p__Firmicutes|c__Bacilli|o__Lactobacillales|f__Lactobacillaceae|g__Limosilactobacillus	HOMOSER-METSYN-PWY: L-methionine biosynthesis I	-0.152468	0.0774996	spearman rho
k__Bacteria|p__Firmicutes|c__Clostridia|o__Lachnospirales|f__Lachnospiraceae|g__[Eubacterium]_eligens_group	PWY-5838: superpathway of menaquinol-8 biosynthesis I	-0.152086	0.0782535	spearman rho
k__Bacteria|p__Actinobacteriota|c__Actinobacteria|o__Actinomycetales|f__Actinomycetaceae|g__Actinomyces|s__Actinomyces_graevenitzii	PWY0-1296: purine ribonucleosides degradation	0.15192	0.078585	spearman rho
k__Bacteria|p__Proteobacteria|c__Gammaproteobacteria|o__Burkholderiales|f__Neisseriaceae|g__Kingella|s__Kingella_oralis	PWY-7400: L-arginine biosynthesis IV (archaebacteria)	0.151745	0.0789329	spearman rho
k__Bacteria|p__Firmicutes|c__Bacilli|o__Lactobacillales|f__Lactobacillaceae|g__Limosilactobacillus	PWY-6628: superpathway of L-phenylalanine biosynthesis	0.151717	0.078989	spearman rho
k__Bacteria|p__Proteobacteria|c__Gammaproteobacteria|o__Burkholderiales|f__Neisseriaceae|g__Kingella|s__Kingella_oralis	FOLSYN-PWY: superpathway of tetrahydrofolate biosynthesis and salvage	-0.151633	0.0791572	spearman rho
k__Bacteria|p__Firmicutes|c__Clostridia|o__Lachnospirales|f__Lachnospiraceae	ASPASN-PWY: superpathway of L-aspartate and L-asparagine biosynthesis	0.151498	0.0794282	spearman rho
k__Bacteria|p__Proteobacteria|c__Gammaproteobacteria|o__Burkholderiales|f__Neisseriaceae|g__Kingella|s__Kingella_oralis	ARGSYN-PWY: L-arginine biosynthesis I (via L-ornithine)	0.151447	0.0795289	spearman rho
k__Bacteria|p__Firmicutes|c__Clostridia|o__Oscillospirales|f__Ruminococcaceae|g__Subdoligranulum	PWY-6897: thiamin salvage II	-0.151384	0.0796559	spearman rho
k__Bacteria|p__Firmicutes|c__Clostridia|o__Lachnospirales	ASPASN-PWY: superpathway of L-aspartate and L-asparagine biosynthesis	0.151263	0.0798996	spearman rho
k__Bacteria|p__Bacteroidota|c__Bacteroidia|o__Bacteroidales|f__Tannerellaceae	PWY-6612: superpathway of tetrahydrofolate biosynthesis	-0.151215	0.079998	spearman rho
k__Bacteria|p__Proteobacteria|c__Gammaproteobacteria|o__Burkholderiales|f__Neisseriaceae|g__Kingella	PWY-6612: superpathway of tetrahydrofolate biosynthesis	-0.151121	0.0801861	spearman rho
k__Bacteria|p__Firmicutes|c__Erysipelotrichi|o__Erysipelotrichales|f__Erysipelotrichaceae	PWY-2941: L-lysine biosynthesis II	0.150851	0.0807354	spearman rho
k__Bacteria|p__Firmicutes|c__Erysipelotrichi	PWY-2941: L-lysine biosynthesis II	0.150851	0.0807354	spearman rho
k__Bacteria|p__Actinobacteriota|c__Actinobacteria|o__Actinomycetales|f__Actinomycetaceae	PWY0-1298: superpathway of pyrimidine deoxyribonucleosides degradation	0.15079	0.0808583	spearman rho
k__Bacteria|p__Spirochaetota|c__Spirochaetia|o__Spirochaetales|f__Spirochaetaceae|g__Treponema|s__Treponema_socranskii	GLUCOSE1PMETAB-PWY: glucose and glucose-1-phosphate degradation	-0.15063	0.0811853	spearman rho
k__Bacteria|p__Actinobacteriota|c__Actinobacteria|o__Corynebacteriales|f__Corynebacteriaceae|g__Corynebacterium|s__Corynebacterium_matruchotii	PWY-6467: Kdo transfer to lipid IVA III (Chlamydia)	0.150504	0.081442	spearman rho
k__Bacteria|p__Actinobacteriota|c__Actinobacteria|o__Actinomycetales|f__Actinomycetaceae|g__Actinomyces|s__Actinomyces_graevenitzii	ARGSYNBSUB-PWY: L-arginine biosynthesis II (acetyl cycle)	-0.150449	0.0815555	spearman rho
k__Bacteria|p__Bacteroidota|c__Bacteroidia|o__Bacteroidales|f__Rikenellaceae	PWY-6737: starch degradation V	-0.15042	0.0816151	spearman rho
k__Bacteria|p__Fusobacteriota|c__Fusobacteriia|o__Fusobacteriales|f__Fusobacteriaceae|g__Fusobacterium	ASPASN-PWY: superpathway of L-aspartate and L-asparagine biosynthesis	-0.149976	0.0825304	spearman rho
k__Bacteria|p__Fusobacteriota|c__Fusobacteriia|o__Fusobacteriales|f__Fusobacteriaceae	ASPASN-PWY: superpathway of L-aspartate and L-asparagine biosynthesis	-0.149976	0.0825304	spearman rho
k__Bacteria|p__Spirochaetota|c__Spirochaetia|o__Spirochaetales|f__Spirochaetaceae|g__Treponema|s__Treponema_socranskii	PWY0-1298: superpathway of pyrimidine deoxyribonucleosides degradation	0.14993	0.0826248	spearman rho
k__Bacteria|p__Actinobacteriota|c__Actinobacteria|o__Actinomycetales	PWY0-1298: superpathway of pyrimidine deoxyribonucleosides degradation	0.149902	0.082682	spearman rho
k__Bacteria|p__Firmicutes|c__Clostridia|o__Lachnospirales|f__Lachnospiraceae|g__Anaerostipes	PRPP-PWY: superpathway of histidine, purine, and pyrimidine biosynthesis	0.149795	0.0829042	spearman rho
k__Bacteria|p__Actinobacteriota|c__Coriobacteriia|o__Coriobacteriales|f__Coriobacteriaceae	P161-PWY: acetylene degradation	0.149726	0.0830477	spearman rho
k__Bacteria|p__Actinobacteriota|c__Coriobacteriia|o__Coriobacteriales|f__Coriobacteriaceae|g__Collinsella	P161-PWY: acetylene degradation	0.149726	0.0830477	spearman rho
k__Bacteria|p__Firmicutes|c__Erysipelotrichi|o__Erysipelotrichales	PWY-2941: L-lysine biosynthesis II	0.149451	0.0836227	spearman rho
k__Bacteria|p__Actinobacteriota|c__Coriobacteriia|o__Coriobacteriales|f__Coriobacteriaceae	MET-SAM-PWY: superpathway of S-adenosyl-L-methionine biosynthesis	-0.149252	0.0840389	spearman rho
k__Bacteria|p__Actinobacteriota|c__Coriobacteriia|o__Coriobacteriales|f__Coriobacteriaceae|g__Collinsella	MET-SAM-PWY: superpathway of S-adenosyl-L-methionine biosynthesis	-0.149252	0.0840389	spearman rho
k__Bacteria|p__Spirochaetota|c__Spirochaetia|o__Spirochaetales|f__Spirochaetaceae|g__Treponema|s__Treponema_socranskii	GLYCOLYSIS-E-D: superpathway of glycolysis and Entner-Doudoroff	0.14899	0.08459	spearman rho
k__Bacteria|p__Bacteroidota|c__Bacteroidia|o__Bacteroidales|f__Bacteroidaceae|g__Bacteroides	HISTSYN-PWY: L-histidine biosynthesis	0.148985	0.0846016	spearman rho
k__Bacteria|p__Bacteroidota|c__Bacteroidia|o__Bacteroidales|f__Bacteroidaceae	HISTSYN-PWY: L-histidine biosynthesis	0.148985	0.0846016	spearman rho
k__Bacteria|p__Firmicutes|c__Clostridia|o__Christensenellales|f__Christensenellaceae|g__Christensenellaceae_R-7_group	PWY-5347: superpathway of L-methionine biosynthesis (transsulfuration)	-0.14895	0.0846754	spearman rho
k__Bacteria|p__Firmicutes|c__Clostridia|o__Christensenellales|f__Christensenellaceae	PWY-5347: superpathway of L-methionine biosynthesis (transsulfuration)	-0.14895	0.0846754	spearman rho
k__Bacteria|p__Bacteroidota|c__Bacteroidia|o__Bacteroidales|f__Tannerellaceae|g__Parabacteroides	FOLSYN-PWY: superpathway of tetrahydrofolate biosynthesis and salvage	-0.148733	0.085134	spearman rho
k__Bacteria|p__Firmicutes|c__Clostridia|o__Christensenellales	PWY-5347: superpathway of L-methionine biosynthesis (transsulfuration)	-0.148612	0.0853909	spearman rho
k__Bacteria|p__Bacteroidota|c__Bacteroidia|o__Bacteroidales|f__Rikenellaceae	GLUCOSE1PMETAB-PWY: glucose and glucose-1-phosphate degradation	-0.148521	0.0855863	spearman rho
k__Bacteria|p__Bacteroidota|c__Bacteroidia|o__Bacteroidales|f__Porphyromonadaceae|g__Porphyromonas|s__Porphyromonas_pasteri	HOMOSER-METSYN-PWY: L-methionine biosynthesis I	-0.14849	0.0856523	spearman rho
k__Bacteria|p__Bacteroidota|c__Bacteroidia|o__Bacteroidales|f__Tannerellaceae|g__Parabacteroides|s__Parabacteroides_distasonis	PWY0-1297: superpathway of purine deoxyribonucleosides degradation	0.148363	0.0859228	spearman rho
k__Bacteria|p__Bacteroidota|c__Bacteroidia|o__Bacteroidales|f__Tannerellaceae	PWY-5659: GDP-mannose biosynthesis	-0.148225	0.0862189	spearman rho
k__Bacteria|p__Firmicutes|c__Clostridia|o__Oscillospirales|f__Ruminococcaceae|g__Subdoligranulum	P161-PWY: acetylene degradation	0.148076	0.0865386	spearman rho
k__Bacteria|p__Bacteroidota|c__Bacteroidia|o__Bacteroidales|f__Tannerellaceae|g__Parabacteroides|s__Parabacteroides_distasonis	PWY0-1296: purine ribonucleosides degradation	0.147704	0.0873415	spearman rho
k__Bacteria|p__Firmicutes|c__Clostridia|o__Lachnospirales|f__Lachnospiraceae	HSERMETANA-PWY: L-methionine biosynthesis III	-0.147576	0.0876179	spearman rho
k__Bacteria|p__Firmicutes|c__Clostridia|o__Oscillospirales|f__Oscillospiraceae	ASPASN-PWY: superpathway of L-aspartate and L-asparagine biosynthesis	-0.147477	0.0878326	spearman rho
k__Bacteria|p__Proteobacteria|c__Gammaproteobacteria|o__Burkholderiales|f__Neisseriaceae|g__Kingella	FOLSYN-PWY: superpathway of tetrahydrofolate biosynthesis and salvage	-0.147351	0.0881075	spearman rho
k__Bacteria|p__Firmicutes|c__Bacilli|o__Erysipelotrichales|f__Erysipelotrichaceae|g__Turicibacter	PWY-5918: superpathay of heme biosynthesis from glutamate	-0.147284	0.0882543	spearman rho
k__Bacteria|p__Actinobacteriota|c__Actinobacteria|o__Actinomycetales|f__Actinomycetaceae|g__Actinomyces|s__Actinomyces_graevenitzii	PWY-6612: superpathway of tetrahydrofolate biosynthesis	0.14711	0.0886339	spearman rho
k__Bacteria|p__Firmicutes|c__Bacilli|o__Bacillales	HOMOSER-METSYN-PWY: L-methionine biosynthesis I	-0.147088	0.0886817	spearman rho
k__Bacteria|p__Firmicutes|c__Bacilli|o__Bacillales|f__Bacillaceae	HOMOSER-METSYN-PWY: L-methionine biosynthesis I	-0.147024	0.0888238	spearman rho
k__Bacteria|p__Firmicutes|c__Bacilli|o__Bacillales|f__Bacillaceae|g__Bacillus	HOMOSER-METSYN-PWY: L-methionine biosynthesis I	-0.147024	0.0888238	spearman rho
k__Bacteria|p__Firmicutes|c__Clostridia|o__Lachnospirales	HSERMETANA-PWY: L-methionine biosynthesis III	-0.146932	0.0890251	spearman rho
k__Bacteria|p__Firmicutes|c__Bacilli|o__Lactobacillales|f__Lactobacillaceae|g__Lacticaseibacillus	FOLSYN-PWY: superpathway of tetrahydrofolate biosynthesis and salvage	-0.146908	0.089077	spearman rho
k__Bacteria|p__Firmicutes|c__Clostridia|o__Oscillospirales|f__Oscillospiraceae|g__Intestinimonas	PWY-5347: superpathway of L-methionine biosynthesis (transsulfuration)	-0.146854	0.0891971	spearman rho
k__Bacteria|p__Firmicutes|c__Clostridia|o__Oscillospirales|f__Oscillospiraceae|g__Intestinimonas|s__Intestinimonas_butyriciproducens	PWY-5347: superpathway of L-methionine biosynthesis (transsulfuration)	-0.146813	0.0892869	spearman rho
k__Bacteria|p__Actinobacteriota|c__Actinobacteria|o__Actinomycetales|f__Actinomycetaceae|g__Actinomyces	PWY-5918: superpathay of heme biosynthesis from glutamate	0.146537	0.0898972	spearman rho
k__Bacteria|p__Cyanobacteria|c__Cyanobacteriia|o__Chloroplast|f__Pinus_koraiensis	PWY-7539: 6-hydroxymethyl-dihydropterin diphosphate biosynthesis III (Chlamydia)	-0.146523	0.0899275	spearman rho
k__Bacteria|p__Bacteroidota|c__Bacteroidia|o__Bacteroidales|f__Porphyromonadaceae|g__Porphyromonas|s__Porphyromonas_pasteri	ASPASN-PWY: superpathway of L-aspartate and L-asparagine biosynthesis	-0.146399	0.0902022	spearman rho
k__Bacteria|p__Firmicutes|c__Bacilli|o__Lactobacillales|f__Lactobacillaceae|g__Limosilactobacillus	ASPASN-PWY: superpathway of L-aspartate and L-asparagine biosynthesis	-0.146347	0.0903195	spearman rho
k__Bacteria|p__Firmicutes|c__Clostridia|o__Lachnospirales|f__Lachnospiraceae|g__[Eubacterium]_eligens_group	GLUTORN-PWY: L-ornithine biosynthesis	0.146153	0.090751	spearman rho
k__Bacteria|p__Firmicutes|c__Clostridia|o__Oscillospirales|f__Butyricicoccaceae|g__Butyricicoccus	PWY0-1296: purine ribonucleosides degradation	0.146132	0.0907971	spearman rho
k__Bacteria|p__Firmicutes|c__Clostridia|o__Oscillospirales|f__Butyricicoccaceae	PWY0-1296: purine ribonucleosides degradation	0.146132	0.0907971	spearman rho
k__Bacteria|p__Bacteroidota|c__Bacteroidia|o__Bacteroidales|f__Prevotellaceae	PWY0-1296: purine ribonucleosides degradation	-0.146103	0.0908632	spearman rho
k__Bacteria|p__Bacteroidota|c__Bacteroidia|o__Bacteroidales|f__Prevotellaceae|g__Prevotella_7|s__Prevotella_melaninogenica	HEME-BIOSYNTHESIS-II: heme biosynthesis I (aerobic)	0.145757	0.0916398	spearman rho
k__Bacteria|p__Actinobacteriota|c__Actinobacteria|o__Actinomycetales|f__Actinomycetaceae|g__Actinomyces|s__Actinomyces_oris	PWY-6897: thiamin salvage II	-0.1452	0.0928978	spearman rho
k__Bacteria|p__Firmicutes|c__Clostridia|o__Oscillospirales|f__Butyricicoccaceae|g__Butyricicoccus	ASPASN-PWY: superpathway of L-aspartate and L-asparagine biosynthesis	-0.145164	0.0929811	spearman rho
k__Bacteria|p__Firmicutes|c__Clostridia|o__Oscillospirales|f__Butyricicoccaceae	ASPASN-PWY: superpathway of L-aspartate and L-asparagine biosynthesis	-0.145164	0.0929811	spearman rho
k__Bacteria|p__Proteobacteria|c__Gammaproteobacteria|o__Pseudomonadales|f__Pseudomonadaceae	PWY-6892: thiazole biosynthesis I (E. coli)	-0.145127	0.0930643	spearman rho
k__Bacteria|p__Bacteroidota|c__Bacteroidia|o__Bacteroidales|f__Tannerellaceae|g__Parabacteroides|s__Parabacteroides_merdae	PWY-6467: Kdo transfer to lipid IVA III (Chlamydia)	-0.145004	0.0933448	spearman rho
k__Bacteria|p__Firmicutes|c__Clostridia|o__Oscillospirales|f__[Eubacterium]_coprostanoligenes_group	KDO-NAGLIPASYN-PWY: superpathway of (Kdo)2-lipid A biosynthesis	-0.144891	0.0936037	spearman rho
k__Bacteria|p__Firmicutes|c__Clostridia|o__Lachnospirales|f__Lachnospiraceae	PWY0-1296: purine ribonucleosides degradation	0.144315	0.0949284	spearman rho
k__Bacteria|p__Bacteroidota|c__Bacteroidia|o__Bacteroidales|f__Tannerellaceae|g__Parabacteroides	PWY-7539: 6-hydroxymethyl-dihydropterin diphosphate biosynthesis III (Chlamydia)	-0.144311	0.0949388	spearman rho
k__Bacteria|p__Firmicutes|c__Clostridia|o__Lachnospirales|f__Lachnospiraceae|g__[Eubacterium]_eligens_group	PWY-5918: superpathay of heme biosynthesis from glutamate	-0.144295	0.0949761	spearman rho
k__Bacteria|p__Firmicutes|c__Clostridia|o__Lachnospirales	1CMET2-PWY: N10-formyl-tetrahydrofolate biosynthesis	0.144264	0.0950474	spearman rho
k__Bacteria|p__Actinobacteriota|c__Actinobacteria|o__Actinomycetales|f__Actinomycetaceae|g__Actinomyces|s__Actinomyces_oris	FOLSYN-PWY: superpathway of tetrahydrofolate biosynthesis and salvage	-0.144064	0.0955114	spearman rho
k__Bacteria|p__Bacteroidota|c__Bacteroidia|o__Bacteroidales|f__Prevotellaceae|g__Prevotella|s__Prevotella_intermedia	PWY0-1298: superpathway of pyrimidine deoxyribonucleosides degradation	-0.143976	0.0957169	spearman rho
k__Bacteria|p__Actinobacteriota|c__Actinobacteria|o__Actinomycetales|f__Actinomycetaceae|g__Actinomyces	PWY0-1298: superpathway of pyrimidine deoxyribonucleosides degradation	0.143752	0.0962395	spearman rho
k__Bacteria|p__Firmicutes|c__Clostridia|o__Oscillospirales|f__Ruminococcaceae|g__Subdoligranulum	PWY-5840: superpathway of menaquinol-7 biosynthesis	-0.143739	0.0962686	spearman rho
k__Bacteria|p__Firmicutes|c__Negativicutes|o__Veillonellales-Selenomonadales|f__Veillonellaceae|g__Anaeroglobus	HISTSYN-PWY: L-histidine biosynthesis	0.143669	0.0964322	spearman rho
k__Bacteria|p__Firmicutes|c__Clostridia|o__Lachnospirales	PWY0-1296: purine ribonucleosides degradation	0.143659	0.0964564	spearman rho
k__Bacteria|p__Firmicutes|c__Clostridia|o__Lachnospirales|f__Lachnospiraceae	1CMET2-PWY: N10-formyl-tetrahydrofolate biosynthesis	0.143459	0.0969255	spearman rho
k__Bacteria|p__Bacteroidota|c__Bacteroidia|o__Bacteroidales|f__Prevotellaceae|g__Prevotella_7	HOMOSER-METSYN-PWY: L-methionine biosynthesis I	-0.14342	0.0970178	spearman rho
k__Bacteria|p__Actinobacteriota|c__Actinobacteria|o__Actinomycetales	PWY-5918: superpathay of heme biosynthesis from glutamate	0.14303	0.0979398	spearman rho
k__Bacteria|p__Firmicutes|c__Clostridia|o__Oscillospirales|f__Ruminococcaceae|g__Subdoligranulum	GLUCOSE1PMETAB-PWY: glucose and glucose-1-phosphate degradation	-0.142734	0.0986435	spearman rho
k__Bacteria|p__Actinobacteriota|c__Actinobacteria|o__Actinomycetales|f__Actinomycetaceae|g__Actinomyces|s__Actinomyces_oris	PWY-6737: starch degradation V	-0.14264	0.0988687	spearman rho
k__Bacteria|p__Bacteroidota|c__Bacteroidia|o__Bacteroidales|f__Prevotellaceae|g__Prevotella	PWY-2941: L-lysine biosynthesis II	-0.142391	0.0994646	spearman rho
k__Bacteria|p__Bacteroidota|c__Bacteroidia|o__Bacteroidales|f__Porphyromonadaceae|g__Porphyromonas|s__Porphyromonas_pasteri	PWY-5898: superpathway of menaquinol-12 biosynthesis	-0.142312	0.0996546	spearman rho
	PWY-5899: superpathway of menaquinol-13 biosynthesis	-0.142312	0.0996546	spearman rho
	PWY-5897: superpathway of menaquinol-11 biosynthesis	-0.142312	0.0996546	spearman rho
k__Bacteria|p__Bacteroidota|c__Bacteroidia|o__Bacteroidales|f__Rikenellaceae	HEME-BIOSYNTHESIS-II: heme biosynthesis I (aerobic)	-0.142208	0.0999044	spearman rho
k__Bacteria|p__Firmicutes|c__Negativicutes|o__Veillonellales-Selenomonadales|f__Veillonellaceae|g__Anaeroglobus|s__Anaeroglobus_geminatus	HISTSYN-PWY: L-histidine biosynthesis	0.142088	0.100193	spearman rho
k__Bacteria|p__Firmicutes|c__Clostridia|o__Oscillospirales|f__Oscillospiraceae|g__Intestinimonas|s__Intestinimonas_butyriciproducens	MET-SAM-PWY: superpathway of S-adenosyl-L-methionine biosynthesis	-0.142078	0.100218	spearman rho
k__Bacteria|p__Firmicutes|c__Clostridia|o__Oscillospirales|f__Oscillospiraceae|g__Intestinimonas	MET-SAM-PWY: superpathway of S-adenosyl-L-methionine biosynthesis	-0.141959	0.100506	spearman rho
k__Bacteria|p__Bacteroidota|c__Bacteroidia|o__Bacteroidales|f__Prevotellaceae|g__Prevotella|s__Prevotella_intermedia	PWY-5840: superpathway of menaquinol-7 biosynthesis	0.141856	0.100755	spearman rho
k__Bacteria|p__Actinobacteriota|c__Actinobacteria|o__Actinomycetales|f__Actinomycetaceae	PWY-5918: superpathay of heme biosynthesis from glutamate	0.141679	0.101186	spearman rho
k__Bacteria|p__Firmicutes|c__Bacilli|o__Lactobacillales|f__Lactobacillaceae|g__Lacticaseibacillus	PWY-5840: superpathway of menaquinol-7 biosynthesis	-0.141182	0.1024	spearman rho
	PWY-6612: superpathway of tetrahydrofolate biosynthesis	-0.141057	0.102708	spearman rho
k__Bacteria|p__Bacteroidota|c__Bacteroidia|o__Bacteroidales|f__Tannerellaceae|g__Parabacteroides	PRPP-PWY: superpathway of histidine, purine, and pyrimidine biosynthesis	0.140942	0.102993	spearman rho
k__Bacteria|p__Firmicutes|c__Clostridia|o__Lachnospirales	PWY-2941: L-lysine biosynthesis II	0.140767	0.103425	spearman rho
k__Bacteria|p__Firmicutes|c__Clostridia|o__Lachnospirales|f__Lachnospiraceae	PWY-2941: L-lysine biosynthesis II	0.14063	0.103763	spearman rho
k__Bacteria|p__Bacteroidota|c__Bacteroidia|o__Bacteroidales|f__Prevotellaceae|g__Prevotella	PWY-5898: superpathway of menaquinol-12 biosynthesis	-0.140611	0.103812	spearman rho
	PWY-5899: superpathway of menaquinol-13 biosynthesis	-0.140611	0.103812	spearman rho
	PWY-5897: superpathway of menaquinol-11 biosynthesis	-0.140611	0.103812	spearman rho
k__Bacteria|p__Proteobacteria|c__Gammaproteobacteria|o__Enterobacterales|f__Pasteurellaceae|g__Haemophilus|s__Haemophilus_parainfluenzae	PWY-5659: GDP-mannose biosynthesis	-0.140172	0.104906	spearman rho
k__Bacteria|p__Firmicutes|c__Clostridia|o__Oscillospirales|f__Butyricicoccaceae	PWY-2941: L-lysine biosynthesis II	0.139928	0.105518	spearman rho
k__Bacteria|p__Firmicutes|c__Clostridia|o__Oscillospirales|f__Butyricicoccaceae|g__Butyricicoccus	PWY-2941: L-lysine biosynthesis II	0.139928	0.105518	spearman rho
k__Bacteria|p__Bacteroidota|c__Bacteroidia|o__Bacteroidales|f__Tannerellaceae|g__Parabacteroides|s__Parabacteroides_merdae	PWY0-1296: purine ribonucleosides degradation	0.139819	0.105793	spearman rho
k__Bacteria|p__Bacteroidota|c__Bacteroidia|o__Bacteroidales|f__Bacteroidaceae|g__Bacteroides	HEME-BIOSYNTHESIS-II: heme biosynthesis I (aerobic)	-0.139779	0.105892	spearman rho
k__Bacteria|p__Bacteroidota|c__Bacteroidia|o__Bacteroidales|f__Bacteroidaceae	HEME-BIOSYNTHESIS-II: heme biosynthesis I (aerobic)	-0.139779	0.105892	spearman rho
k__Bacteria|p__Bacteroidota|c__Bacteroidia|o__Bacteroidales|f__Prevotellaceae|g__Prevotella	PWY0-1296: purine ribonucleosides degradation	-0.139762	0.105936	spearman rho
k__Bacteria|p__Firmicutes|c__Clostridia|o__Lachnospirales|f__Lachnospiraceae|g__[Eubacterium]_eligens_group	PWY-5898: superpathway of menaquinol-12 biosynthesis	-0.139687	0.106125	spearman rho
	PWY-5897: superpathway of menaquinol-11 biosynthesis	-0.139687	0.106125	spearman rho
	PWY-5899: superpathway of menaquinol-13 biosynthesis	-0.139687	0.106125	spearman rho
k__Bacteria|p__Proteobacteria|c__Gammaproteobacteria|o__Pseudomonadales|f__Pseudomonadaceae	PWY-6630: superpathway of L-tyrosine biosynthesis	0.139616	0.106306	spearman rho
k__Bacteria|p__Proteobacteria|c__Gammaproteobacteria|o__Burkholderiales|f__Neisseriaceae|g__Kingella|s__Kingella_oralis	ARGSYNBSUB-PWY: L-arginine biosynthesis II (acetyl cycle)	0.139317	0.107064	spearman rho
k__Bacteria|p__Firmicutes|c__Bacilli|o__Erysipelotrichales|f__Erysipelotrichaceae|g__Turicibacter	GLUCOSE1PMETAB-PWY: glucose and glucose-1-phosphate degradation	-0.139252	0.107229	spearman rho
k__Bacteria|p__Firmicutes|c__Erysipelotrichi|o__Erysipelotrichales	ASPASN-PWY: superpathway of L-aspartate and L-asparagine biosynthesis	-0.139039	0.107771	spearman rho
k__Bacteria|p__Bacteroidota|c__Bacteroidia|o__Bacteroidales|f__Rikenellaceae	PWY0-1298: superpathway of pyrimidine deoxyribonucleosides degradation	0.138714	0.108606	spearman rho
k__Bacteria|p__Bacteroidota|c__Bacteroidia|o__Bacteroidales|f__Prevotellaceae|g__Prevotella_7|s__Prevotella_melaninogenica	PWY-5898: superpathway of menaquinol-12 biosynthesis	0.138294	0.109691	spearman rho
	PWY-5899: superpathway of menaquinol-13 biosynthesis	0.138294	0.109691	spearman rho
	PWY-5897: superpathway of menaquinol-11 biosynthesis	0.138294	0.109691	spearman rho
k__Bacteria|p__Firmicutes|c__Erysipelotrichi|o__Erysipelotrichales|f__Erysipelotrichaceae	ASPASN-PWY: superpathway of L-aspartate and L-asparagine biosynthesis	-0.138205	0.109921	spearman rho
k__Bacteria|p__Firmicutes|c__Erysipelotrichi	ASPASN-PWY: superpathway of L-aspartate and L-asparagine biosynthesis	-0.138205	0.109921	spearman rho
k__Bacteria|p__Proteobacteria|c__Gammaproteobacteria|o__Burkholderiales|f__Sutterellaceae|g__Sutterella	KDO-NAGLIPASYN-PWY: superpathway of (Kdo)2-lipid A biosynthesis	-0.138094	0.110209	spearman rho
k__Bacteria|p__Cyanobacteria|c__Cyanobacteriia|o__Chloroplast|f__Pinus_koraiensis	PWY-6897: thiamin salvage II	-0.137923	0.110657	spearman rho
k__Bacteria|p__Fusobacteriota|c__Fusobacteriia|o__Fusobacteriales|f__Fusobacteriaceae	PWY-2941: L-lysine biosynthesis II	0.137626	0.111434	spearman rho
k__Bacteria|p__Fusobacteriota|c__Fusobacteriia|o__Fusobacteriales|f__Fusobacteriaceae|g__Fusobacterium	PWY-2941: L-lysine biosynthesis II	0.137626	0.111434	spearman rho
k__Bacteria|p__Bacteroidota|c__Bacteroidia|o__Bacteroidales|f__Prevotellaceae|g__Prevotella_7|s__Prevotella_histicola	PWY-5899: superpathway of menaquinol-13 biosynthesis	-0.137504	0.111755	spearman rho
	PWY-5897: superpathway of menaquinol-11 biosynthesis	-0.137504	0.111755	spearman rho
	PWY-5898: superpathway of menaquinol-12 biosynthesis	-0.137504	0.111755	spearman rho
k__Bacteria|p__Proteobacteria|c__Gammaproteobacteria|o__Pseudomonadales|f__Pseudomonadaceae|g__Pseudomonas	PWY0-1298: superpathway of pyrimidine deoxyribonucleosides degradation	0.13746	0.11187	spearman rho
k__Bacteria|p__Firmicutes|c__Clostridia|o__Lachnospirales|f__Lachnospiraceae	PWY-7400: L-arginine biosynthesis IV (archaebacteria)	0.13724	0.112449	spearman rho
k__Bacteria|p__Firmicutes|c__Bacilli|o__Lactobacillales|f__Lactobacillaceae|g__Limosilactobacillus	PWY-6630: superpathway of L-tyrosine biosynthesis	0.137231	0.112475	spearman rho
k__Bacteria|p__Fusobacteriota|c__Fusobacteriia|o__Fusobacteriales|f__Leptotrichiaceae|g__Leptotrichia|s__Leptotrichia_sp._oral_clone_FP036	PWY0-1297: superpathway of purine deoxyribonucleosides degradation	0.137065	0.112914	spearman rho
k__Bacteria|p__Bacteroidota|c__Bacteroidia|o__Flavobacteriales|f__Flavobacteriaceae|g__Capnocytophaga|s__Capnocytophaga_leadbetteri	ARGSYNBSUB-PWY: L-arginine biosynthesis II (acetyl cycle)	0.136994	0.113101	spearman rho
k__Bacteria|p__Bacteroidota|c__Bacteroidia|o__Bacteroidales|f__Porphyromonadaceae|g__Porphyromonas|s__Porphyromonas_pasteri	PWY-2941: L-lysine biosynthesis II	0.136863	0.113449	spearman rho
k__Bacteria|p__Firmicutes|c__Clostridia|o__Lachnospirales|f__Lachnospiraceae|g__Anaerostipes	HSERMETANA-PWY: L-methionine biosynthesis III	-0.136641	0.114042	spearman rho
k__Bacteria|p__Firmicutes|c__Clostridia|o__Lachnospirales	PWY-7400: L-arginine biosynthesis IV (archaebacteria)	0.136343	0.114841	spearman rho
k__Bacteria|p__Firmicutes|c__Clostridia|o__Lachnospirales|f__Lachnospiraceae|g__Anaerostipes	PWY-6897: thiamin salvage II	-0.136215	0.115186	spearman rho
k__Bacteria|p__Bacteroidota|c__Bacteroidia|o__Flavobacteriales|f__Flavobacteriaceae|g__Capnocytophaga|s__Capnocytophaga_sputigena	PWY0-1296: purine ribonucleosides degradation	-0.136056	0.115613	spearman rho
k__Bacteria|p__Firmicutes|c__Clostridia|o__Lachnospirales|f__Lachnospiraceae|g__[Eubacterium]_eligens_group	PWY-5840: superpathway of menaquinol-7 biosynthesis	-0.13593	0.115955	spearman rho
k__Bacteria|p__Actinobacteriota|c__Actinobacteria|o__Actinomycetales|f__Actinomycetaceae|g__Actinomyces	HEME-BIOSYNTHESIS-II: heme biosynthesis I (aerobic)	0.135884	0.116078	spearman rho
k__Bacteria|p__Firmicutes|c__Clostridia|o__Christensenellales|f__Christensenellaceae|g__Christensenellaceae_R-7_group	1CMET2-PWY: N10-formyl-tetrahydrofolate biosynthesis	-0.13562	0.116795	spearman rho
k__Bacteria|p__Firmicutes|c__Clostridia|o__Christensenellales|f__Christensenellaceae	1CMET2-PWY: N10-formyl-tetrahydrofolate biosynthesis	-0.13562	0.116795	spearman rho
k__Bacteria|p__Actinobacteriota|c__Actinobacteria|o__Actinomycetales|f__Actinomycetaceae|g__Actinomyces|s__Actinomyces_oris	PWY-6612: superpathway of tetrahydrofolate biosynthesis	-0.135562	0.116953	spearman rho
k__Bacteria|p__Firmicutes|c__Clostridia|o__Oscillospirales|f__[Eubacterium]_coprostanoligenes_group	ASPASN-PWY: superpathway of L-aspartate and L-asparagine biosynthesis	-0.135494	0.117141	spearman rho
k__Bacteria|p__Bacteroidota|c__Bacteroidia|o__Bacteroidales|f__Prevotellaceae|g__Prevotella|s__Prevotella_intermedia	PRPP-PWY: superpathway of histidine, purine, and pyrimidine biosynthesis	-0.135427	0.117321	spearman rho
k__Bacteria|p__Firmicutes|c__Bacilli|o__Erysipelotrichales|f__Erysipelotrichaceae|g__Turicibacter	GLYCOLYSIS-E-D: superpathway of glycolysis and Entner-Doudoroff	0.135392	0.117418	spearman rho
k__Bacteria|p__Firmicutes|c__Clostridia|o__Lachnospirales|f__Lachnospiraceae	ARGSYN-PWY: L-arginine biosynthesis I (via L-ornithine)	0.135385	0.117439	spearman rho
k__Bacteria|p__Firmicutes|c__Clostridia|o__Christensenellales	1CMET2-PWY: N10-formyl-tetrahydrofolate biosynthesis	-0.135315	0.117629	spearman rho
k__Bacteria|p__Firmicutes|c__Bacilli|o__Lactobacillales|f__P5D1-392	PWY-6467: Kdo transfer to lipid IVA III (Chlamydia)	0.135238	0.11784	spearman rho
k__Bacteria|p__Firmicutes|c__Bacilli|o__Lactobacillales|f__P5D1-392|g__Streptococcus_sp._oral_clone_ASCB12	PWY-6467: Kdo transfer to lipid IVA III (Chlamydia)	0.135238	0.11784	spearman rho
k__Bacteria|p__Bacteroidota|c__Bacteroidia|o__Bacteroidales|f__Tannerellaceae|g__Parabacteroides|s__Parabacteroides_distasonis	PRPP-PWY: superpathway of histidine, purine, and pyrimidine biosynthesis	0.135165	0.118041	spearman rho
k__Bacteria|p__Cyanobacteria|c__Cyanobacteriia|o__Chloroplast|f__Pinus_koraiensis	PWY-5659: GDP-mannose biosynthesis	-0.13513	0.118137	spearman rho
k__Bacteria|p__Firmicutes|c__Clostridia|o__Oscillospirales|f__Oscillospiraceae|g__Flavonifractor	PWY-5659: GDP-mannose biosynthesis	-0.135108	0.118196	spearman rho
k__Bacteria|p__Firmicutes|c__Clostridia|o__Oscillospirales|f__Oscillospiraceae	GLUCOSE1PMETAB-PWY: glucose and glucose-1-phosphate degradation	-0.134887	0.118804	spearman rho
k__Bacteria|p__Firmicutes|c__Clostridia|o__Oscillospirales|f__Oscillospiraceae|g__Flavonifractor|s__Flavonifractor_plautii	PWY-5659: GDP-mannose biosynthesis	-0.134833	0.118955	spearman rho
k__Bacteria|p__Firmicutes|c__Clostridia|o__Lachnospirales	ARGSYN-PWY: L-arginine biosynthesis I (via L-ornithine)	0.134494	0.119893	spearman rho
k__Bacteria|p__Firmicutes|c__Negativicutes|o__Veillonellales-Selenomonadales|f__Veillonellaceae|g__Anaeroglobus	GLYCOLYSIS-E-D: superpathway of glycolysis and Entner-Doudoroff	0.134381	0.120207	spearman rho
k__Bacteria|p__Firmicutes|c__Negativicutes|o__Veillonellales-Selenomonadales|f__Veillonellaceae|g__Anaeroglobus|s__Anaeroglobus_geminatus	GLYCOLYSIS-E-D: superpathway of glycolysis and Entner-Doudoroff	0.13435	0.120295	spearman rho
k__Bacteria|p__Firmicutes|c__Bacilli|o__Lactobacillales|f__Lactobacillaceae|g__Limosilactobacillus	MET-SAM-PWY: superpathway of S-adenosyl-L-methionine biosynthesis	-0.13407	0.121076	spearman rho
k__Bacteria|p__Firmicutes|c__Bacilli|o__Lactobacillales|f__P5D1-392|g__Streptococcus_sp._oral_clone_ASCB12	PWY-6892: thiazole biosynthesis I (E. coli)	0.134045	0.121146	spearman rho
k__Bacteria|p__Firmicutes|c__Bacilli|o__Lactobacillales|f__P5D1-392	PWY-6892: thiazole biosynthesis I (E. coli)	0.134045	0.121146	spearman rho
k__Bacteria|p__Firmicutes|c__Bacilli|o__Bacillales	GLUCOSE1PMETAB-PWY: glucose and glucose-1-phosphate degradation	-0.134036	0.12117	spearman rho
k__Bacteria|p__Firmicutes|c__Clostridia|o__Lachnospirales|f__Lachnospiraceae	GLUTORN-PWY: L-ornithine biosynthesis	0.133965	0.121369	spearman rho
k__Bacteria|p__Firmicutes|c__Bacilli|o__Bacillales|f__Bacillaceae|g__Bacillus	GLUCOSE1PMETAB-PWY: glucose and glucose-1-phosphate degradation	-0.133914	0.121513	spearman rho
k__Bacteria|p__Firmicutes|c__Bacilli|o__Bacillales|f__Bacillaceae	GLUCOSE1PMETAB-PWY: glucose and glucose-1-phosphate degradation	-0.133914	0.121513	spearman rho
k__Bacteria|p__Bacteroidota|c__Bacteroidia|o__Bacteroidales|f__Rikenellaceae	PWY-5659: GDP-mannose biosynthesis	-0.133545	0.122552	spearman rho
k__Bacteria|p__Actinobacteriota|c__Actinobacteria|o__Actinomycetales|f__Actinomycetaceae|g__Actinomyces|s__Actinomyces_graevenitzii	FOLSYN-PWY: superpathway of tetrahydrofolate biosynthesis and salvage	0.133297	0.123255	spearman rho
k__Bacteria|p__Bacteroidota|c__Bacteroidia|o__Bacteroidales|f__Prevotellaceae|g__Prevotella	HSERMETANA-PWY: L-methionine biosynthesis III	-0.133294	0.123262	spearman rho
k__Bacteria|p__Bacteroidota|c__Bacteroidia|o__Bacteroidales|f__Tannerellaceae|g__Parabacteroides|s__Parabacteroides_merdae	FOLSYN-PWY: superpathway of tetrahydrofolate biosynthesis and salvage	-0.133135	0.123715	spearman rho
k__Bacteria|p__Firmicutes|c__Clostridia|o__Lachnospirales	GLUTORN-PWY: L-ornithine biosynthesis	0.133104	0.123803	spearman rho
k__Bacteria|p__Firmicutes|c__Clostridia|o__Oscillospirales|f__Oscillospiraceae|g__Intestinimonas|s__Intestinimonas_butyriciproducens	HSERMETANA-PWY: L-methionine biosynthesis III	-0.132846	0.12454	spearman rho
k__Bacteria|p__Actinobacteriota|c__Actinobacteria|o__Corynebacteriales|f__Corynebacteriaceae|g__Corynebacterium	GLUCOSE1PMETAB-PWY: glucose and glucose-1-phosphate degradation	-0.132685	0.125002	spearman rho
k__Bacteria|p__Actinobacteriota|c__Actinobacteria|o__Corynebacteriales|f__Corynebacteriaceae	GLUCOSE1PMETAB-PWY: glucose and glucose-1-phosphate degradation	-0.132685	0.125002	spearman rho
k__Bacteria|p__Firmicutes|c__Clostridia|o__Oscillospirales|f__Oscillospiraceae|g__Intestinimonas	HSERMETANA-PWY: L-methionine biosynthesis III	-0.13262	0.125187	spearman rho
k__Bacteria|p__Bacteroidota|c__Bacteroidia|o__Bacteroidales|f__Bacteroidaceae|g__Bacteroides|s__Bacteroides_caccae	PWY-6467: Kdo transfer to lipid IVA III (Chlamydia)	-0.132066	0.126788	spearman rho
k__Bacteria|p__Bacteroidota|c__Bacteroidia|o__Bacteroidales|f__Porphyromonadaceae|g__Porphyromonas|s__Porphyromonas_pasteri	PWY-6737: starch degradation V	-0.132037	0.126872	spearman rho
k__Bacteria|p__Cyanobacteria|c__Cyanobacteriia|o__Chloroplast|f__Pinus_koraiensis	FOLSYN-PWY: superpathway of tetrahydrofolate biosynthesis and salvage	-0.131931	0.12718	spearman rho
k__Bacteria|p__Bacteroidota|c__Bacteroidia|o__Bacteroidales|f__Tannerellaceae|g__Parabacteroides|s__Parabacteroides_distasonis	PWY-6892: thiazole biosynthesis I (E. coli)	0.131895	0.127284	spearman rho
k__Bacteria|p__Actinobacteriota|c__Actinobacteria|o__Actinomycetales|f__Actinomycetaceae|g__Actinomyces|s__Actinomyces_graevenitzii	PWY-6897: thiamin salvage II	0.131751	0.127704	spearman rho
k__Bacteria|p__Actinobacteriota|c__Actinobacteria|o__Corynebacteriales	GLUCOSE1PMETAB-PWY: glucose and glucose-1-phosphate degradation	-0.131665	0.127954	spearman rho
k__Bacteria|p__Bacteroidota|c__Bacteroidia|o__Bacteroidales|f__Bacteroidaceae|g__Bacteroides	PWY-6628: superpathway of L-phenylalanine biosynthesis	0.131648	0.128005	spearman rho
k__Bacteria|p__Bacteroidota|c__Bacteroidia|o__Bacteroidales|f__Bacteroidaceae	PWY-6628: superpathway of L-phenylalanine biosynthesis	0.131648	0.128005	spearman rho
k__Bacteria|p__Actinobacteriota|c__Actinobacteria|o__Actinomycetales|f__Actinomycetaceae|g__Actinomyces	PWY-6892: thiazole biosynthesis I (E. coli)	-0.131329	0.12894	spearman rho
k__Bacteria|p__Bacteroidota	MET-SAM-PWY: superpathway of S-adenosyl-L-methionine biosynthesis	-0.131319	0.128969	spearman rho
k__Bacteria|p__Bacteroidota|c__Bacteroidia	MET-SAM-PWY: superpathway of S-adenosyl-L-methionine biosynthesis	-0.131319	0.128969	spearman rho
k__Bacteria|p__Firmicutes|c__Erysipelotrichi|o__Erysipelotrichales|f__Erysipelotrichaceae|g__Catenibacterium	1CMET2-PWY: N10-formyl-tetrahydrofolate biosynthesis	-0.130801	0.130497	spearman rho
k__Bacteria|p__Firmicutes|c__Erysipelotrichi|o__Erysipelotrichales|f__Erysipelotrichaceae	PWY-5918: superpathay of heme biosynthesis from glutamate	-0.130628	0.131012	spearman rho
k__Bacteria|p__Firmicutes|c__Erysipelotrichi	PWY-5918: superpathay of heme biosynthesis from glutamate	-0.130628	0.131012	spearman rho
k__Bacteria|p__Firmicutes|c__Clostridia|o__Lachnospirales	PWY-5659: GDP-mannose biosynthesis	0.130456	0.131525	spearman rho
k__Bacteria|p__Proteobacteria|c__Gammaproteobacteria|o__Burkholderiales|f__Sutterellaceae|g__Sutterella	PWY0-1297: superpathway of purine deoxyribonucleosides degradation	0.130122	0.132524	spearman rho
k__Bacteria|p__Firmicutes|c__Clostridia|o__Lachnospirales|f__Lachnospiraceae|g__[Eubacterium]_eligens_group	GLUCOSE1PMETAB-PWY: glucose and glucose-1-phosphate degradation	-0.130114	0.132547	spearman rho
k__Bacteria|p__Bacteroidota|c__Bacteroidia|o__Bacteroidales|f__Tannerellaceae|g__Parabacteroides	PWY-6897: thiamin salvage II	-0.1301	0.132588	spearman rho
k__Bacteria|p__Actinobacteriota|c__Actinobacteria|o__Actinomycetales	HSERMETANA-PWY: L-methionine biosynthesis III	-0.129826	0.133413	spearman rho
k__Bacteria|p__Firmicutes|c__Clostridia|o__Oscillospirales|f__Oscillospiraceae|g__Intestinimonas	ASPASN-PWY: superpathway of L-aspartate and L-asparagine biosynthesis	-0.129675	0.133871	spearman rho
k__Bacteria|p__Actinobacteriota|c__Actinobacteria|o__Actinomycetales|f__Actinomycetaceae	HSERMETANA-PWY: L-methionine biosynthesis III	-0.129631	0.134002	spearman rho
k__Bacteria|p__Firmicutes|c__Clostridia|o__Lachnospirales|f__Lachnospiraceae	PWY-5659: GDP-mannose biosynthesis	0.129624	0.134024	spearman rho
k__Bacteria|p__Firmicutes|c__Clostridia|o__Oscillospirales|f__Oscillospiraceae|g__Intestinimonas|s__Intestinimonas_butyriciproducens	ASPASN-PWY: superpathway of L-aspartate and L-asparagine biosynthesis	-0.129574	0.134175	spearman rho
k__Bacteria|p__Firmicutes|c__Clostridia|o__Lachnospirales|f__Lachnospiraceae|g__[Eubacterium]_eligens_group	PWY-6630: superpathway of L-tyrosine biosynthesis	0.129469	0.134494	spearman rho
k__Bacteria|p__Firmicutes|c__Erysipelotrichi|o__Erysipelotrichales	PWY-5918: superpathay of heme biosynthesis from glutamate	-0.129447	0.13456	spearman rho
k__Bacteria|p__Bacteroidota|c__Bacteroidia|o__Bacteroidales|f__Tannerellaceae|g__Parabacteroides	PWY0-1298: superpathway of pyrimidine deoxyribonucleosides degradation	0.129283	0.13506	spearman rho
k__Bacteria|p__Spirochaetota|c__Spirochaetia|o__Spirochaetales|f__Spirochaetaceae|g__Treponema|s__Treponema_socranskii	PRPP-PWY: superpathway of histidine, purine, and pyrimidine biosynthesis	0.129276	0.13508	spearman rho
k__Bacteria|p__Actinobacteriota	HISTSYN-PWY: L-histidine biosynthesis	-0.129231	0.135217	spearman rho
k__Bacteria|p__Proteobacteria|c__Alphaproteobacteria|o__Rhizobiales|f__Beijerinckiaceae|g__Methylobacterium-Methylorubrum	PWY-5659: GDP-mannose biosynthesis	-0.129174	0.135391	spearman rho
k__Bacteria|p__Proteobacteria|c__Alphaproteobacteria|o__Rhizobiales|f__Beijerinckiaceae	PWY-5659: GDP-mannose biosynthesis	-0.129174	0.135391	spearman rho
k__Bacteria|p__Firmicutes|c__Clostridia|o__Oscillospirales|f__Ruminococcaceae|g__Subdoligranulum	PWY0-1296: purine ribonucleosides degradation	0.129162	0.135429	spearman rho
k__Bacteria|p__Proteobacteria|c__Alphaproteobacteria|o__Rhizobiales|f__Beijerinckiaceae|g__Methylobacterium-Methylorubrum|s__Methylobacterium_persicinum	PWY-5659: GDP-mannose biosynthesis	-0.129025	0.135848	spearman rho
k__Bacteria|p__Actinobacteriota|c__Actinobacteria|o__Corynebacteriales|f__Corynebacteriaceae|g__Corynebacterium|s__Corynebacterium_matruchotii	PWY-5659: GDP-mannose biosynthesis	0.12899	0.135954	spearman rho
k__Bacteria|p__Firmicutes|c__Negativicutes|o__Veillonellales-Selenomonadales|f__Veillonellaceae|g__Anaeroglobus	GLUTORN-PWY: L-ornithine biosynthesis	0.128919	0.13617	spearman rho
k__Bacteria|p__Actinobacteriota|c__Coriobacteriia|o__Coriobacteriales|f__Coriobacteriaceae	PWY-6737: starch degradation V	0.128806	0.136518	spearman rho
k__Bacteria|p__Actinobacteriota|c__Coriobacteriia|o__Coriobacteriales|f__Coriobacteriaceae|g__Collinsella	PWY-6737: starch degradation V	0.128806	0.136518	spearman rho
k__Bacteria|p__Firmicutes|c__Clostridia|o__Lachnospirales|f__Lachnospiraceae|g__Anaerostipes	1CMET2-PWY: N10-formyl-tetrahydrofolate biosynthesis	-0.128767	0.136637	spearman rho
k__Bacteria|p__Firmicutes|c__Clostridia|o__Lachnospirales|f__Lachnospiraceae|g__[Eubacterium]_eligens_group	PWY-6628: superpathway of L-phenylalanine biosynthesis	0.128732	0.136746	spearman rho
k__Bacteria|p__Firmicutes|c__Negativicutes|o__Veillonellales-Selenomonadales|f__Veillonellaceae|g__Anaeroglobus	PRPP-PWY: superpathway of histidine, purine, and pyrimidine biosynthesis	0.1287	0.136845	spearman rho
k__Bacteria|p__Spirochaetota|c__Spirochaetia|o__Spirochaetales|f__Spirochaetaceae|g__Treponema|s__Treponema_socranskii	ASPASN-PWY: superpathway of L-aspartate and L-asparagine biosynthesis	-0.128626	0.13707	spearman rho
k__Bacteria|p__Firmicutes|c__Clostridia|o__Oscillospirales|f__Oscillospiraceae	HSERMETANA-PWY: L-methionine biosynthesis III	-0.12854	0.137338	spearman rho
k__Bacteria|p__Firmicutes|c__Clostridia|o__Lachnospirales|f__Lachnospiraceae|g__[Eubacterium]_eligens_group	PWY-7539: 6-hydroxymethyl-dihydropterin diphosphate biosynthesis III (Chlamydia)	-0.128143	0.138565	spearman rho
k__Bacteria|p__Cyanobacteria|c__Cyanobacteriia|o__Chloroplast|f__Pinus_koraiensis	PWY-6612: superpathway of tetrahydrofolate biosynthesis	-0.1277	0.139947	spearman rho
k__Bacteria|p__Firmicutes|c__Clostridia|o__Oscillospirales|f__Oscillospiraceae|g__Intestinimonas	PWY-5659: GDP-mannose biosynthesis	-0.127399	0.140888	spearman rho
k__Bacteria|p__Firmicutes|c__Clostridia|o__Oscillospirales|f__[Eubacterium]_coprostanoligenes_group	PWY-2941: L-lysine biosynthesis II	0.127372	0.140976	spearman rho
k__Bacteria|p__Proteobacteria|c__Gammaproteobacteria|o__Enterobacterales|f__Pasteurellaceae|g__Haemophilus	PWY-6737: starch degradation V	-0.12729	0.141233	spearman rho
k__Bacteria|p__Firmicutes|c__Clostridia|o__Oscillospirales|f__Oscillospiraceae|g__Intestinimonas|s__Intestinimonas_butyriciproducens	PWY-5659: GDP-mannose biosynthesis	-0.127237	0.141402	spearman rho
k__Bacteria|p__Firmicutes|c__Negativicutes|o__Veillonellales-Selenomonadales|f__Veillonellaceae|g__Anaeroglobus|s__Anaeroglobus_geminatus	GLUTORN-PWY: L-ornithine biosynthesis	0.126928	0.142377	spearman rho
k__Bacteria|p__Bacteroidota|c__Bacteroidia|o__Bacteroidales|f__Tannerellaceae|g__Parabacteroides|s__Parabacteroides_distasonis	PWY-6612: superpathway of tetrahydrofolate biosynthesis	-0.126658	0.143235	spearman rho
k__Bacteria|p__Bacteroidota|c__Bacteroidia|o__Bacteroidales|f__Prevotellaceae|g__Prevotella	PWY0-1298: superpathway of pyrimidine deoxyribonucleosides degradation	-0.126412	0.14402	spearman rho
k__Bacteria|p__Firmicutes|c__Negativicutes|o__Veillonellales-Selenomonadales|f__Veillonellaceae|g__Anaeroglobus|s__Anaeroglobus_geminatus	PRPP-PWY: superpathway of histidine, purine, and pyrimidine biosynthesis	0.126406	0.144039	spearman rho
k__Bacteria|p__Firmicutes|c__Clostridia|o__Lachnospirales|f__Lachnospiraceae	ARGSYNBSUB-PWY: L-arginine biosynthesis II (acetyl cycle)	0.126315	0.144331	spearman rho
k__Bacteria|p__Firmicutes|c__Clostridia|o__Lachnospirales|f__Lachnospiraceae|g__[Eubacterium]_eligens_group	PWY0-1297: superpathway of purine deoxyribonucleosides degradation	0.125635	0.146522	spearman rho
k__Bacteria|p__Proteobacteria|c__Gammaproteobacteria|o__Pseudomonadales|f__Pseudomonadaceae|g__Pseudomonas	PWY-5347: superpathway of L-methionine biosynthesis (transsulfuration)	-0.1255	0.146958	spearman rho
k__Bacteria|p__Firmicutes|c__Clostridia|o__Lachnospirales	ARGSYNBSUB-PWY: L-arginine biosynthesis II (acetyl cycle)	0.125402	0.147275	spearman rho
k__Bacteria|p__Firmicutes|c__Clostridia|o__Lachnospirales|f__Lachnospiraceae|g__[Eubacterium]_eligens_group	HEME-BIOSYNTHESIS-II: heme biosynthesis I (aerobic)	-0.125322	0.147536	spearman rho
k__Bacteria|p__Proteobacteria|c__Gammaproteobacteria|o__Pseudomonadales|f__Pseudomonadaceae	PWY0-1298: superpathway of pyrimidine deoxyribonucleosides degradation	0.12491	0.148884	spearman rho
k__Bacteria|p__Bacteroidota|c__Bacteroidia|o__Bacteroidales|f__Rikenellaceae	PRPP-PWY: superpathway of histidine, purine, and pyrimidine biosynthesis	0.124868	0.149021	spearman rho
k__Bacteria|p__Actinobacteriota|c__Actinobacteria|o__Actinomycetales	HEME-BIOSYNTHESIS-II: heme biosynthesis I (aerobic)	0.124763	0.149364	spearman rho
k__Bacteria|p__Proteobacteria|c__Gammaproteobacteria|o__Pseudomonadales|f__Pseudomonadaceae|g__Pseudomonas	PWY0-1296: purine ribonucleosides degradation	0.1247	0.149573	spearman rho
k__Bacteria|p__Firmicutes|c__Bacilli|o__Lactobacillales|f__Lactobacillaceae|g__Lacticaseibacillus	PWY-6737: starch degradation V	-0.12466	0.149706	spearman rho
k__Bacteria|p__Bacteroidota|c__Bacteroidia|o__Bacteroidales|f__Tannerellaceae|g__Parabacteroides	PWY-2941: L-lysine biosynthesis II	0.124614	0.149855	spearman rho
k__Bacteria|p__Proteobacteria|c__Gammaproteobacteria|o__Burkholderiales|f__Neisseriaceae|g__Kingella	GLYCOLYSIS-E-D: superpathway of glycolysis and Entner-Doudoroff	0.124275	0.150977	spearman rho
k__Bacteria|p__Firmicutes|c__Erysipelotrichi	HEME-BIOSYNTHESIS-II: heme biosynthesis I (aerobic)	-0.124236	0.151107	spearman rho
k__Bacteria|p__Firmicutes|c__Erysipelotrichi|o__Erysipelotrichales|f__Erysipelotrichaceae	HEME-BIOSYNTHESIS-II: heme biosynthesis I (aerobic)	-0.124236	0.151107	spearman rho
	PWY0-1298: superpathway of pyrimidine deoxyribonucleosides degradation	0.123948	0.152063	spearman rho
k__Bacteria|p__Firmicutes|c__Erysipelotrichi	PWY0-1298: superpathway of pyrimidine deoxyribonucleosides degradation	0.123948	0.152063	spearman rho
k__Bacteria|p__Actinobacteriota|c__Actinobacteria|o__Actinomycetales|f__Actinomycetaceae	HEME-BIOSYNTHESIS-II: heme biosynthesis I (aerobic)	0.123861	0.152353	spearman rho
k__Bacteria|p__Firmicutes|c__Erysipelotrichi|o__Erysipelotrichales	HEME-BIOSYNTHESIS-II: heme biosynthesis I (aerobic)	-0.123777	0.152633	spearman rho
k__Bacteria|p__Actinobacteriota|c__Actinobacteria|o__Corynebacteriales|f__Corynebacteriaceae|g__Corynebacterium|s__Corynebacterium_matruchotii	PWY-7539: 6-hydroxymethyl-dihydropterin diphosphate biosynthesis III (Chlamydia)	0.123483	0.15362	spearman rho
	PWY-6628: superpathway of L-phenylalanine biosynthesis	-0.123344	0.154086	spearman rho
	PWY-6892: thiazole biosynthesis I (E. coli)	-0.123242	0.154428	spearman rho
k__Bacteria|p__Proteobacteria|c__Gammaproteobacteria|o__Burkholderiales|f__Sutterellaceae|g__Sutterella	GLUCOSE1PMETAB-PWY: glucose and glucose-1-phosphate degradation	-0.123015	0.155194	spearman rho
k__Bacteria|p__Bacteroidota|c__Bacteroidia|o__Bacteroidales|f__Bacteroidaceae|g__Bacteroides	KDO-NAGLIPASYN-PWY: superpathway of (Kdo)2-lipid A biosynthesis	-0.122916	0.155531	spearman rho
k__Bacteria|p__Bacteroidota|c__Bacteroidia|o__Bacteroidales|f__Bacteroidaceae	KDO-NAGLIPASYN-PWY: superpathway of (Kdo)2-lipid A biosynthesis	-0.122916	0.155531	spearman rho
k__Bacteria|p__Firmicutes|c__Erysipelotrichi|o__Erysipelotrichales|f__Erysipelotrichaceae	PWY-5659: GDP-mannose biosynthesis	-0.12278	0.155992	spearman rho
k__Bacteria|p__Firmicutes|c__Erysipelotrichi	PWY-5659: GDP-mannose biosynthesis	-0.12278	0.155992	spearman rho
k__Bacteria|p__Firmicutes|c__Bacilli|o__Lactobacillales|f__P5D1-392|g__Streptococcus_sp._oral_clone_ASCB12	PWY-5659: GDP-mannose biosynthesis	0.122697	0.156275	spearman rho
k__Bacteria|p__Firmicutes|c__Bacilli|o__Lactobacillales|f__P5D1-392	PWY-5659: GDP-mannose biosynthesis	0.122697	0.156275	spearman rho
k__Bacteria|p__Bacteroidota|c__Bacteroidia|o__Bacteroidales|f__Tannerellaceae|g__Parabacteroides|s__Parabacteroides_merdae	KDO-NAGLIPASYN-PWY: superpathway of (Kdo)2-lipid A biosynthesis	-0.122657	0.156411	spearman rho
k__Bacteria|p__Actinobacteriota|c__Actinobacteria|o__Corynebacteriales|f__Corynebacteriaceae|g__Corynebacterium|s__Corynebacterium_matruchotii	PWY-6630: superpathway of L-tyrosine biosynthesis	-0.122646	0.156449	spearman rho
k__Bacteria|p__Firmicutes|c__Erysipelotrichi|o__Erysipelotrichales	PWY-5659: GDP-mannose biosynthesis	-0.122609	0.156573	spearman rho
k__Bacteria|p__Actinobacteriota|c__Actinobacteria|o__Corynebacteriales|f__Corynebacteriaceae	PWY-6628: superpathway of L-phenylalanine biosynthesis	-0.122212	0.157928	spearman rho
k__Bacteria|p__Actinobacteriota|c__Actinobacteria|o__Corynebacteriales|f__Corynebacteriaceae|g__Corynebacterium	PWY-6628: superpathway of L-phenylalanine biosynthesis	-0.122212	0.157928	spearman rho
k__Bacteria|p__Bacteroidota|c__Bacteroidia|o__Bacteroidales|f__Bacteroidaceae	PWY0-1296: purine ribonucleosides degradation	0.122203	0.157959	spearman rho
k__Bacteria|p__Bacteroidota|c__Bacteroidia|o__Bacteroidales|f__Bacteroidaceae|g__Bacteroides	PWY0-1296: purine ribonucleosides degradation	0.122203	0.157959	spearman rho
k__Bacteria|p__Bacteroidota|c__Bacteroidia|o__Flavobacteriales|f__Flavobacteriaceae|g__Capnocytophaga|s__Capnocytophaga_leadbetteri	PWY0-1298: superpathway of pyrimidine deoxyribonucleosides degradation	-0.122045	0.158502	spearman rho
k__Bacteria|p__Firmicutes|c__Erysipelotrichi|o__Erysipelotrichales	PWY0-1298: superpathway of pyrimidine deoxyribonucleosides degradation	0.121953	0.158819	spearman rho
k__Bacteria|p__Firmicutes|c__Erysipelotrichi|o__Erysipelotrichales|f__Erysipelotrichaceae|g__Catenibacterium	HEME-BIOSYNTHESIS-II: heme biosynthesis I (aerobic)	-0.121916	0.158946	spearman rho
k__Bacteria|p__Firmicutes|c__Clostridia|o__Lachnospirales|f__Lachnospiraceae|g__Anaerostipes	GLUCOSE1PMETAB-PWY: glucose and glucose-1-phosphate degradation	-0.121855	0.159156	spearman rho
k__Bacteria|p__Proteobacteria|c__Gammaproteobacteria|o__Pseudomonadales|f__Pseudomonadaceae|g__Pseudomonas	PWY-6628: superpathway of L-phenylalanine biosynthesis	0.121764	0.159471	spearman rho
k__Bacteria|p__Proteobacteria|c__Alphaproteobacteria|o__Rhizobiales|f__Beijerinckiaceae	PWY-6630: superpathway of L-tyrosine biosynthesis	0.121617	0.159978	spearman rho
k__Bacteria|p__Proteobacteria|c__Alphaproteobacteria|o__Rhizobiales|f__Beijerinckiaceae|g__Methylobacterium-Methylorubrum	PWY-6630: superpathway of L-tyrosine biosynthesis	0.121617	0.159978	spearman rho
k__Bacteria|p__Actinobacteriota|c__Actinobacteria|o__Actinomycetales|f__Actinomycetaceae|g__Actinomyces|s__Actinomyces_oris	ASPASN-PWY: superpathway of L-aspartate and L-asparagine biosynthesis	-0.121534	0.160264	spearman rho
	PWY-6630: superpathway of L-tyrosine biosynthesis	0.121447	0.160569	spearman rho
k__Bacteria|p__Proteobacteria|c__Gammaproteobacteria|o__Burkholderiales|f__Neisseriaceae|g__Kingella	ASPASN-PWY: superpathway of L-aspartate and L-asparagine biosynthesis	-0.121414	0.160682	spearman rho
k__Bacteria|p__Bacteroidota|c__Bacteroidia|o__Bacteroidales|f__Tannerellaceae|g__Parabacteroides|s__Parabacteroides_merdae	PWY-2941: L-lysine biosynthesis II	0.121367	0.160845	spearman rho
k__Bacteria|p__Proteobacteria|c__Alphaproteobacteria|o__Rhizobiales|f__Beijerinckiaceae|g__Methylobacterium-Methylorubrum|s__Methylobacterium_persicinum	PWY-6630: superpathway of L-tyrosine biosynthesis	0.121277	0.16116	spearman rho
k__Bacteria|p__Firmicutes|c__Bacilli|o__Lactobacillales|f__Lactobacillaceae|g__Lactobacillus|s__Lactobacillus_gasseri	KDO-NAGLIPASYN-PWY: superpathway of (Kdo)2-lipid A biosynthesis	-0.121115	0.161722	spearman rho
k__Bacteria|p__Bacteroidota|c__Bacteroidia|o__Bacteroidales|f__Tannerellaceae|g__Parabacteroides|s__Parabacteroides_distasonis	P161-PWY: acetylene degradation	0.121037	0.161995	spearman rho
k__Bacteria|p__Bacteroidota|c__Bacteroidia|o__Bacteroidales|f__Tannerellaceae|g__Parabacteroides|s__Parabacteroides_merdae	PRPP-PWY: superpathway of histidine, purine, and pyrimidine biosynthesis	0.121029	0.162022	spearman rho
k__Bacteria|p__Proteobacteria|c__Gammaproteobacteria|o__Burkholderiales|f__Sutterellaceae|g__Sutterella	PWY0-1298: superpathway of pyrimidine deoxyribonucleosides degradation	0.120664	0.163301	spearman rho
k__Bacteria|p__Actinobacteriota|c__Actinobacteria|o__Corynebacteriales	PWY-6628: superpathway of L-phenylalanine biosynthesis	-0.120564	0.163654	spearman rho
k__Bacteria|p__Firmicutes|c__Clostridia|o__Lachnospirales	GLYCOLYSIS-E-D: superpathway of glycolysis and Entner-Doudoroff	-0.120432	0.164118	spearman rho
k__Bacteria|p__Firmicutes|c__Clostridia|o__Lachnospirales|f__Lachnospiraceae	GLYCOLYSIS-E-D: superpathway of glycolysis and Entner-Doudoroff	-0.120035	0.165525	spearman rho
k__Bacteria|p__Actinobacteriota|c__Actinobacteria|o__Actinomycetales|f__Actinomycetaceae	PWY0-1297: superpathway of purine deoxyribonucleosides degradation	0.11993	0.165898	spearman rho
k__Bacteria|p__Firmicutes|c__Erysipelotrichi|o__Erysipelotrichales|f__Erysipelotrichaceae|g__Catenibacterium	PWY-5918: superpathay of heme biosynthesis from glutamate	-0.119911	0.165966	spearman rho
k__Bacteria|p__Firmicutes|c__Bacilli|o__Erysipelotrichales|f__Erysipelotrichaceae|g__Turicibacter	PWY-6628: superpathway of L-phenylalanine biosynthesis	-0.119811	0.16632	spearman rho
k__Bacteria|p__Spirochaetota|c__Spirochaetia|o__Spirochaetales|f__Spirochaetaceae|g__Treponema|s__Treponema_socranskii	PWY0-1296: purine ribonucleosides degradation	0.119644	0.166916	spearman rho
k__Bacteria|p__Actinobacteriota|c__Actinobacteria|o__Actinomycetales|f__Actinomycetaceae	PWY-6892: thiazole biosynthesis I (E. coli)	-0.119608	0.167045	spearman rho
k__Bacteria|p__Actinobacteriota|c__Coriobacteriia|o__Coriobacteriales|f__Coriobacteriaceae|g__Collinsella	PWY-6612: superpathway of tetrahydrofolate biosynthesis	-0.119418	0.167726	spearman rho
k__Bacteria|p__Actinobacteriota|c__Coriobacteriia|o__Coriobacteriales|f__Coriobacteriaceae	PWY-6612: superpathway of tetrahydrofolate biosynthesis	-0.119418	0.167726	spearman rho
k__Bacteria|p__Proteobacteria|c__Gammaproteobacteria|o__Burkholderiales|f__Sutterellaceae|g__Sutterella	PWY0-1296: purine ribonucleosides degradation	0.119358	0.167942	spearman rho
k__Bacteria|p__Bacteroidota|c__Bacteroidia|o__Bacteroidales|f__Prevotellaceae	PWY-5897: superpathway of menaquinol-11 biosynthesis	-0.119325	0.168059	spearman rho
	PWY-5898: superpathway of menaquinol-12 biosynthesis	-0.119325	0.168059	spearman rho
	PWY-5899: superpathway of menaquinol-13 biosynthesis	-0.119325	0.168059	spearman rho
k__Bacteria|p__Actinobacteriota|c__Actinobacteria|o__Actinomycetales	PWY0-1297: superpathway of purine deoxyribonucleosides degradation	0.118959	0.169376	spearman rho
k__Bacteria|p__Firmicutes|c__Clostridia|o__Oscillospirales|f__[Eubacterium]_coprostanoligenes_group	PWY0-1298: superpathway of pyrimidine deoxyribonucleosides degradation	0.11878	0.170024	spearman rho
k__Bacteria|p__Bacteroidota|c__Bacteroidia|o__Flavobacteriales|f__Flavobacteriaceae|g__Capnocytophaga|s__Capnocytophaga_leadbetteri	ARGSYN-PWY: L-arginine biosynthesis I (via L-ornithine)	0.118767	0.170072	spearman rho
k__Bacteria|p__Actinobacteriota|c__Actinobacteria|o__Actinomycetales	PWY-6892: thiazole biosynthesis I (E. coli)	-0.118637	0.170541	spearman rho
k__Bacteria|p__Firmicutes|c__Clostridia|o__Christensenellales|f__Christensenellaceae	ASPASN-PWY: superpathway of L-aspartate and L-asparagine biosynthesis	-0.118615	0.170622	spearman rho
k__Bacteria|p__Firmicutes|c__Clostridia|o__Christensenellales|f__Christensenellaceae|g__Christensenellaceae_R-7_group	ASPASN-PWY: superpathway of L-aspartate and L-asparagine biosynthesis	-0.118615	0.170622	spearman rho
k__Bacteria|p__Proteobacteria|c__Gammaproteobacteria|o__Pseudomonadales|f__Pseudomonadaceae	PWY-5347: superpathway of L-methionine biosynthesis (transsulfuration)	-0.118613	0.17063	spearman rho
k__Bacteria|p__Bacteroidota|c__Bacteroidia|o__Bacteroidales|f__Bacteroidaceae|g__Bacteroides|s__Bacteroides_caccae	PWY0-1296: purine ribonucleosides degradation	0.118291	0.171799	spearman rho
k__Bacteria|p__Actinobacteriota|c__Actinobacteria|o__Corynebacteriales	HEME-BIOSYNTHESIS-II: heme biosynthesis I (aerobic)	0.117993	0.17289	spearman rho
k__Bacteria|p__Actinobacteriota|c__Actinobacteria|o__Actinomycetales|f__Actinomycetaceae|g__Actinomyces	HSERMETANA-PWY: L-methionine biosynthesis III	-0.117974	0.172961	spearman rho
k__Bacteria|p__Firmicutes|c__Clostridia|o__Christensenellales	ASPASN-PWY: superpathway of L-aspartate and L-asparagine biosynthesis	-0.117719	0.173897	spearman rho
k__Bacteria|p__Actinobacteriota|c__Actinobacteria|o__Actinomycetales|f__Actinomycetaceae|g__Actinomyces	PWY0-1297: superpathway of purine deoxyribonucleosides degradation	0.117462	0.174847	spearman rho
k__Bacteria|p__Bacteroidota|c__Bacteroidia|o__Bacteroidales|f__Rikenellaceae	PWY-5918: superpathay of heme biosynthesis from glutamate	-0.117445	0.174907	spearman rho
k__Bacteria|p__Actinobacteriota|c__Actinobacteria|o__Corynebacteriales|f__Corynebacteriaceae	HEME-BIOSYNTHESIS-II: heme biosynthesis I (aerobic)	0.117276	0.175533	spearman rho
k__Bacteria|p__Actinobacteriota|c__Actinobacteria|o__Corynebacteriales|f__Corynebacteriaceae|g__Corynebacterium	HEME-BIOSYNTHESIS-II: heme biosynthesis I (aerobic)	0.117276	0.175533	spearman rho
k__Bacteria|p__Fusobacteriota|c__Fusobacteriia|o__Fusobacteriales|f__Leptotrichiaceae|g__Leptotrichia|s__Leptotrichia_sp._oral_clone_FP036	MET-SAM-PWY: superpathway of S-adenosyl-L-methionine biosynthesis	-0.117213	0.175769	spearman rho
k__Bacteria|p__Firmicutes|c__Bacilli|o__Lactobacillales|f__Lactobacillaceae	PWY-6892: thiazole biosynthesis I (E. coli)	-0.117179	0.175895	spearman rho
k__Bacteria|p__Bacteroidota|c__Bacteroidia|o__Flavobacteriales|f__Flavobacteriaceae|g__Capnocytophaga|s__Capnocytophaga_leadbetteri	PWY-7400: L-arginine biosynthesis IV (archaebacteria)	0.117054	0.176359	spearman rho
k__Bacteria|p__Bacteroidota|c__Bacteroidia|o__Bacteroidales|f__Tannerellaceae	FOLSYN-PWY: superpathway of tetrahydrofolate biosynthesis and salvage	-0.116559	0.178207	spearman rho
k__Bacteria|p__Firmicutes|c__Erysipelotrichi|o__Erysipelotrichales|f__Erysipelotrichaceae|g__Catenibacterium	PWY-5659: GDP-mannose biosynthesis	-0.116466	0.178557	spearman rho
k__Bacteria|p__Firmicutes|c__Clostridia|o__Oscillospirales|f__Oscillospiraceae	MET-SAM-PWY: superpathway of S-adenosyl-L-methionine biosynthesis	-0.116281	0.179251	spearman rho
k__Bacteria|p__Bacteroidota|c__Bacteroidia|o__Flavobacteriales|f__Flavobacteriaceae|g__Capnocytophaga|s__Capnocytophaga_sputigena	GLUTORN-PWY: L-ornithine biosynthesis	0.1162	0.179558	spearman rho
k__Bacteria|p__Proteobacteria|c__Gammaproteobacteria|o__Burkholderiales|f__Sutterellaceae|g__Sutterella	P161-PWY: acetylene degradation	0.116032	0.18019	spearman rho
k__Bacteria|p__Bacteroidota|c__Bacteroidia|o__Bacteroidales|f__Bacteroidaceae|g__Bacteroides|s__Bacteroides_caccae	PWY-6628: superpathway of L-phenylalanine biosynthesis	0.115978	0.180396	spearman rho
k__Bacteria|p__Bacteroidota|c__Bacteroidia|o__Bacteroidales|f__Tannerellaceae|g__Parabacteroides|s__Parabacteroides_distasonis	PWY-2941: L-lysine biosynthesis II	0.115951	0.180497	spearman rho
k__Bacteria|p__Bacteroidota|c__Bacteroidia|o__Bacteroidales|f__Bacteroidaceae|g__Bacteroides|s__Bacteroides_caccae	HSERMETANA-PWY: L-methionine biosynthesis III	-0.115934	0.180563	spearman rho
k__Bacteria|p__Proteobacteria|c__Gammaproteobacteria|o__Pseudomonadales|f__Pseudomonadaceae|g__Pseudomonas	PWY-6892: thiazole biosynthesis I (E. coli)	-0.115637	0.181687	spearman rho
k__Bacteria|p__Bacteroidota|c__Bacteroidia|o__Flavobacteriales|f__Flavobacteriaceae|g__Capnocytophaga|s__Capnocytophaga_sputigena	PWY-5918: superpathay of heme biosynthesis from glutamate	0.115588	0.181877	spearman rho
k__Bacteria|p__Fusobacteriota|c__Fusobacteriia|o__Fusobacteriales|f__Fusobacteriaceae|g__Fusobacterium	GLUCOSE1PMETAB-PWY: glucose and glucose-1-phosphate degradation	-0.115516	0.182152	spearman rho
k__Bacteria|p__Fusobacteriota|c__Fusobacteriia|o__Fusobacteriales|f__Fusobacteriaceae	GLUCOSE1PMETAB-PWY: glucose and glucose-1-phosphate degradation	-0.115516	0.182152	spearman rho
k__Bacteria|p__Bacteroidota|c__Bacteroidia|o__Bacteroidales|f__Bacteroidaceae|g__Bacteroides	GLUCOSE1PMETAB-PWY: glucose and glucose-1-phosphate degradation	-0.11535	0.182781	spearman rho
k__Bacteria|p__Bacteroidota|c__Bacteroidia|o__Bacteroidales|f__Bacteroidaceae	GLUCOSE1PMETAB-PWY: glucose and glucose-1-phosphate degradation	-0.11535	0.182781	spearman rho
k__Bacteria|p__Actinobacteriota|c__Actinobacteria|o__Corynebacteriales	PWY0-1298: superpathway of pyrimidine deoxyribonucleosides degradation	-0.114608	0.185632	spearman rho
k__Bacteria|p__Firmicutes|c__Bacilli|o__Lactobacillales|f__Lactobacillaceae|g__Limosilactobacillus	PWY-6892: thiazole biosynthesis I (E. coli)	-0.114423	0.186349	spearman rho
k__Bacteria|p__Actinobacteriota|c__Actinobacteria|o__Corynebacteriales|f__Corynebacteriaceae|g__Corynebacterium|s__Corynebacterium_argentoratense	PWY-6737: starch degradation V	-0.114374	0.18654	spearman rho
k__Bacteria|p__Bacteroidota|c__Bacteroidia|o__Bacteroidales|f__Bacteroidaceae	PWY-6630: superpathway of L-tyrosine biosynthesis	0.11435	0.186632	spearman rho
k__Bacteria|p__Bacteroidota|c__Bacteroidia|o__Bacteroidales|f__Bacteroidaceae|g__Bacteroides	PWY-6630: superpathway of L-tyrosine biosynthesis	0.11435	0.186632	spearman rho
k__Bacteria|p__Actinobacteriota	PWY-6897: thiamin salvage II	-0.114243	0.187049	spearman rho
k__Bacteria|p__Cyanobacteria|c__Cyanobacteriia|o__Chloroplast|f__Pinus_koraiensis	ARGSYNBSUB-PWY: L-arginine biosynthesis II (acetyl cycle)	0.114241	0.187055	spearman rho
k__Bacteria|p__Firmicutes|c__Clostridia|o__Oscillospirales|f__Butyricicoccaceae|g__Butyricicoccus	PWY0-1298: superpathway of pyrimidine deoxyribonucleosides degradation	0.11405	0.187797	spearman rho
k__Bacteria|p__Firmicutes|c__Clostridia|o__Oscillospirales|f__Butyricicoccaceae	PWY0-1298: superpathway of pyrimidine deoxyribonucleosides degradation	0.11405	0.187797	spearman rho
k__Bacteria|p__Actinobacteriota	1CMET2-PWY: N10-formyl-tetrahydrofolate biosynthesis	-0.113867	0.188512	spearman rho
k__Bacteria|p__Bacteroidota|c__Bacteroidia|o__Bacteroidales|f__Tannerellaceae	KDO-NAGLIPASYN-PWY: superpathway of (Kdo)2-lipid A biosynthesis	-0.113657	0.189333	spearman rho
k__Bacteria|p__Actinobacteriota|c__Actinobacteria|o__Corynebacteriales|f__Corynebacteriaceae|g__Corynebacterium|s__Corynebacterium_argentoratense	PWY-6892: thiazole biosynthesis I (E. coli)	0.113538	0.189802	spearman rho
k__Bacteria|p__Actinobacteriota|c__Actinobacteria|o__Actinomycetales	PWY-7539: 6-hydroxymethyl-dihydropterin diphosphate biosynthesis III (Chlamydia)	0.113521	0.189869	spearman rho
k__Bacteria|p__Firmicutes|c__Clostridia|o__Oscillospirales|f__Oscillospiraceae|g__Intestinimonas	HOMOSER-METSYN-PWY: L-methionine biosynthesis I	-0.113423	0.190253	spearman rho
k__Bacteria|p__Firmicutes|c__Clostridia|o__Oscillospirales|f__Oscillospiraceae|g__Intestinimonas|s__Intestinimonas_butyriciproducens	HOMOSER-METSYN-PWY: L-methionine biosynthesis I	-0.113357	0.190512	spearman rho
k__Bacteria|p__Firmicutes|c__Erysipelotrichi|o__Erysipelotrichales|f__Erysipelotrichaceae|g__Catenibacterium	PWY-2941: L-lysine biosynthesis II	0.113282	0.190807	spearman rho
k__Bacteria|p__Bacteroidota|c__Bacteroidia|o__Bacteroidales|f__Tannerellaceae|g__Parabacteroides	HSERMETANA-PWY: L-methionine biosynthesis III	-0.113087	0.191579	spearman rho
k__Bacteria|p__Fusobacteriota|c__Fusobacteriia|o__Fusobacteriales|f__Leptotrichiaceae|g__Leptotrichia|s__Leptotrichia_sp._oral_clone_FP036	KDO-NAGLIPASYN-PWY: superpathway of (Kdo)2-lipid A biosynthesis	-0.112769	0.192835	spearman rho
k__Bacteria|p__Actinobacteriota|c__Actinobacteria|o__Actinomycetales|f__Actinomycetaceae	PWY-7539: 6-hydroxymethyl-dihydropterin diphosphate biosynthesis III (Chlamydia)	0.112769	0.192835	spearman rho
k__Bacteria|p__Actinobacteriota|c__Actinobacteria|o__Corynebacteriales|f__Corynebacteriaceae|g__Corynebacterium	PWY0-1298: superpathway of pyrimidine deoxyribonucleosides degradation	-0.112496	0.193922	spearman rho
k__Bacteria|p__Actinobacteriota|c__Actinobacteria|o__Corynebacteriales|f__Corynebacteriaceae	PWY0-1298: superpathway of pyrimidine deoxyribonucleosides degradation	-0.112496	0.193922	spearman rho
k__Bacteria|p__Bacteroidota	PWY-5899: superpathway of menaquinol-13 biosynthesis	-0.112009	0.195875	spearman rho
	PWY-5897: superpathway of menaquinol-11 biosynthesis	-0.112009	0.195875	spearman rho
	PWY-5898: superpathway of menaquinol-12 biosynthesis	-0.112009	0.195875	spearman rho
k__Bacteria|p__Bacteroidota|c__Bacteroidia	PWY-5897: superpathway of menaquinol-11 biosynthesis	-0.112009	0.195875	spearman rho
	PWY-5899: superpathway of menaquinol-13 biosynthesis	-0.112009	0.195875	spearman rho
	PWY-5898: superpathway of menaquinol-12 biosynthesis	-0.112009	0.195875	spearman rho
k__Bacteria|p__Actinobacteriota|c__Actinobacteria|o__Actinomycetales|f__Actinomycetaceae|g__Actinomyces|s__Actinomyces_graevenitzii	HOMOSER-METSYN-PWY: L-methionine biosynthesis I	-0.111567	0.197653	spearman rho
k__Bacteria|p__Bacteroidota|c__Bacteroidia|o__Flavobacteriales|f__Flavobacteriaceae|g__Capnocytophaga|s__Capnocytophaga_leadbetteri	PRPP-PWY: superpathway of histidine, purine, and pyrimidine biosynthesis	0.111536	0.197779	spearman rho
k__Bacteria|p__Firmicutes|c__Clostridia|o__Christensenellales|f__Christensenellaceae	PWY-5659: GDP-mannose biosynthesis	-0.11138	0.198411	spearman rho
k__Bacteria|p__Firmicutes|c__Clostridia|o__Christensenellales|f__Christensenellaceae|g__Christensenellaceae_R-7_group	PWY-5659: GDP-mannose biosynthesis	-0.11138	0.198411	spearman rho
k__Bacteria|p__Actinobacteriota|c__Actinobacteria|o__Actinomycetales|f__Actinomycetaceae|g__Actinomyces	PWY-7539: 6-hydroxymethyl-dihydropterin diphosphate biosynthesis III (Chlamydia)	0.111233	0.199008	spearman rho
k__Bacteria|p__Firmicutes|c__Clostridia|o__Christensenellales	PWY-5659: GDP-mannose biosynthesis	-0.111162	0.199296	spearman rho
k__Bacteria|p__Proteobacteria|c__Gammaproteobacteria|o__Enterobacterales|f__Pasteurellaceae|g__Haemophilus|s__Haemophilus_parainfluenzae	GLUCOSE1PMETAB-PWY: glucose and glucose-1-phosphate degradation	0.11116	0.199305	spearman rho
k__Bacteria|p__Firmicutes|c__Clostridia|o__Oscillospirales|f__[Eubacterium]_coprostanoligenes_group	1CMET2-PWY: N10-formyl-tetrahydrofolate biosynthesis	-0.111109	0.199511	spearman rho
k__Bacteria|p__Actinobacteriota|c__Actinobacteria|o__Actinomycetales|f__Actinomycetaceae|g__Actinomyces	PWY-6467: Kdo transfer to lipid IVA III (Chlamydia)	-0.110784	0.200837	spearman rho
k__Bacteria|p__Firmicutes|c__Clostridia|o__Oscillospirales|f__Oscillospiraceae|g__Flavonifractor	HSERMETANA-PWY: L-methionine biosynthesis III	-0.110671	0.201301	spearman rho
k__Bacteria|p__Actinobacteriota|c__Actinobacteria|o__Corynebacteriales	PWY0-1296: purine ribonucleosides degradation	-0.11055	0.201797	spearman rho
k__Bacteria|p__Bacteroidota|c__Bacteroidia|o__Bacteroidales|f__Tannerellaceae|g__Parabacteroides|s__Parabacteroides_distasonis	PWY0-1298: superpathway of pyrimidine deoxyribonucleosides degradation	0.110444	0.202233	spearman rho
k__Bacteria|p__Proteobacteria|c__Gammaproteobacteria|o__Burkholderiales|f__Neisseriaceae|g__Kingella|s__Kingella_oralis	PWY-5918: superpathay of heme biosynthesis from glutamate	0.110368	0.202547	spearman rho
k__Bacteria|p__Firmicutes|c__Erysipelotrichi	PRPP-PWY: superpathway of histidine, purine, and pyrimidine biosynthesis	0.110339	0.202663	spearman rho
k__Bacteria|p__Firmicutes|c__Erysipelotrichi|o__Erysipelotrichales|f__Erysipelotrichaceae	PRPP-PWY: superpathway of histidine, purine, and pyrimidine biosynthesis	0.110339	0.202663	spearman rho
k__Bacteria|p__Firmicutes|c__Clostridia|o__Oscillospirales|f__Oscillospiraceae|g__Flavonifractor|s__Flavonifractor_plautii	HSERMETANA-PWY: L-methionine biosynthesis III	-0.110244	0.203056	spearman rho
k__Bacteria|p__Firmicutes|c__Clostridia|o__Lachnospirales|f__Lachnospiraceae	PWY0-1297: superpathway of purine deoxyribonucleosides degradation	0.110153	0.203433	spearman rho
k__Bacteria|p__Actinobacteriota|c__Actinobacteria|o__Actinomycetales	MET-SAM-PWY: superpathway of S-adenosyl-L-methionine biosynthesis	-0.109794	0.204917	spearman rho
k__Bacteria|p__Fusobacteriota|c__Fusobacteriia|o__Fusobacteriales|f__Leptotrichiaceae|g__Leptotrichia|s__Leptotrichia_sp._oral_clone_FP036	GLUCOSE1PMETAB-PWY: glucose and glucose-1-phosphate degradation	0.109667	0.205444	spearman rho
k__Bacteria|p__Firmicutes|c__Clostridia|o__Lachnospirales	PWY0-1297: superpathway of purine deoxyribonucleosides degradation	0.109365	0.206704	spearman rho
k__Bacteria|p__Proteobacteria|c__Gammaproteobacteria|o__Burkholderiales|f__Neisseriaceae|g__Kingella|s__Kingella_oralis	PWY0-1296: purine ribonucleosides degradation	-0.109329	0.206856	spearman rho
	GLYCOLYSIS-E-D: superpathway of glycolysis and Entner-Doudoroff	0.109197	0.207407	spearman rho
k__Bacteria|p__Firmicutes|c__Erysipelotrichi|o__Erysipelotrichales	PRPP-PWY: superpathway of histidine, purine, and pyrimidine biosynthesis	0.108783	0.209143	spearman rho
k__Bacteria|p__Actinobacteriota|c__Actinobacteria|o__Actinomycetales|f__Actinomycetaceae	MET-SAM-PWY: superpathway of S-adenosyl-L-methionine biosynthesis	-0.10857	0.210043	spearman rho
k__Bacteria|p__Bacteroidota|c__Bacteroidia|o__Bacteroidales|f__Bacteroidaceae|g__Bacteroides	PWY-6737: starch degradation V	0.108566	0.21006	spearman rho
k__Bacteria|p__Bacteroidota|c__Bacteroidia|o__Bacteroidales|f__Bacteroidaceae	PWY-6737: starch degradation V	0.108566	0.21006	spearman rho
k__Bacteria|p__Firmicutes|c__Clostridia|o__Oscillospirales|f__Oscillospiraceae|g__Intestinimonas	PWY0-1298: superpathway of pyrimidine deoxyribonucleosides degradation	0.108481	0.210419	spearman rho
k__Bacteria|p__Firmicutes|c__Clostridia|o__Oscillospirales|f__Oscillospiraceae|g__Intestinimonas|s__Intestinimonas_butyriciproducens	PWY0-1298: superpathway of pyrimidine deoxyribonucleosides degradation	0.108349	0.210976	spearman rho
k__Bacteria|p__Bacteroidota|c__Bacteroidia|o__Bacteroidales|f__Rikenellaceae	PWY-6630: superpathway of L-tyrosine biosynthesis	0.108237	0.211453	spearman rho
k__Bacteria|p__Actinobacteriota|c__Actinobacteria|o__Corynebacteriales|f__Corynebacteriaceae|g__Corynebacterium|s__Corynebacterium_argentoratense	HISTSYN-PWY: L-histidine biosynthesis	0.107943	0.212704	spearman rho
k__Bacteria|p__Firmicutes|c__Clostridia|o__Oscillospirales|f__Oscillospiraceae|g__Flavonifractor	PWY-6737: starch degradation V	-0.107925	0.212778	spearman rho
k__Bacteria|p__Cyanobacteria|c__Cyanobacteriia|o__Chloroplast|f__Pinus_koraiensis	PWY-7400: L-arginine biosynthesis IV (archaebacteria)	0.107917	0.212812	spearman rho
k__Bacteria|p__Bacteroidota|c__Bacteroidia|o__Flavobacteriales|f__Flavobacteriaceae|g__Capnocytophaga|s__Capnocytophaga_leadbetteri	GLYCOLYSIS-E-D: superpathway of glycolysis and Entner-Doudoroff	0.107833	0.213172	spearman rho
k__Bacteria|p__Cyanobacteria|c__Cyanobacteriia|o__Chloroplast|f__Pinus_koraiensis	ARGSYN-PWY: L-arginine biosynthesis I (via L-ornithine)	0.107788	0.213363	spearman rho
k__Bacteria|p__Firmicutes|c__Clostridia|o__Oscillospirales|f__Oscillospiraceae|g__Flavonifractor|s__Flavonifractor_plautii	PWY-6737: starch degradation V	-0.107785	0.213378	spearman rho
k__Bacteria|p__Bacteroidota|c__Bacteroidia|o__Bacteroidales|f__Tannerellaceae	PWY-6467: Kdo transfer to lipid IVA III (Chlamydia)	-0.107785	0.213379	spearman rho
k__Bacteria|p__Firmicutes|c__Clostridia|o__Lachnospirales|f__Lachnospiraceae	PWY0-1298: superpathway of pyrimidine deoxyribonucleosides degradation	0.10769	0.213785	spearman rho
k__Bacteria|p__Firmicutes|c__Erysipelotrichi|o__Erysipelotrichales|f__Erysipelotrichaceae|g__Catenibacterium	PWY0-1298: superpathway of pyrimidine deoxyribonucleosides degradation	0.107547	0.214398	spearman rho
k__Bacteria|p__Actinobacteriota|c__Coriobacteriia|o__Coriobacteriales|f__Coriobacteriaceae	FOLSYN-PWY: superpathway of tetrahydrofolate biosynthesis and salvage	-0.107428	0.214905	spearman rho
k__Bacteria|p__Actinobacteriota|c__Coriobacteriia|o__Coriobacteriales|f__Coriobacteriaceae|g__Collinsella	FOLSYN-PWY: superpathway of tetrahydrofolate biosynthesis and salvage	-0.107428	0.214905	spearman rho
k__Bacteria|p__Firmicutes|c__Negativicutes|o__Veillonellales-Selenomonadales|f__Veillonellaceae|g__Anaeroglobus	PWY0-1298: superpathway of pyrimidine deoxyribonucleosides degradation	0.107346	0.21526	spearman rho
k__Bacteria|p__Proteobacteria|c__Gammaproteobacteria|o__Pseudomonadales|f__Pseudomonadaceae	PWY0-1296: purine ribonucleosides degradation	0.107224	0.215785	spearman rho
k__Bacteria|p__Bacteroidota|c__Bacteroidia|o__Bacteroidales|f__Bacteroidaceae|g__Bacteroides|s__Bacteroides_caccae	PWY-6630: superpathway of L-tyrosine biosynthesis	0.106911	0.217136	spearman rho
k__Bacteria|p__Firmicutes|c__Clostridia|o__Oscillospirales|f__Oscillospiraceae|g__Flavonifractor	PRPP-PWY: superpathway of histidine, purine, and pyrimidine biosynthesis	0.106882	0.217258	spearman rho
k__Bacteria|p__Firmicutes|c__Clostridia|o__Lachnospirales	PWY0-1298: superpathway of pyrimidine deoxyribonucleosides degradation	0.106751	0.217829	spearman rho
k__Bacteria|p__Actinobacteriota|c__Actinobacteria|o__Corynebacteriales|f__Corynebacteriaceae|g__Corynebacterium	PWY0-1296: purine ribonucleosides degradation	-0.106692	0.218083	spearman rho
k__Bacteria|p__Actinobacteriota|c__Actinobacteria|o__Corynebacteriales|f__Corynebacteriaceae	PWY0-1296: purine ribonucleosides degradation	-0.106692	0.218083	spearman rho
k__Bacteria|p__Actinobacteriota|c__Actinobacteria|o__Actinomycetales|f__Actinomycetaceae	PWY-6467: Kdo transfer to lipid IVA III (Chlamydia)	-0.106531	0.218782	spearman rho
k__Bacteria|p__Firmicutes|c__Clostridia|o__Oscillospirales|f__Oscillospiraceae|g__Flavonifractor	GLUCOSE1PMETAB-PWY: glucose and glucose-1-phosphate degradation	-0.106299	0.219795	spearman rho
k__Bacteria|p__Firmicutes|c__Clostridia|o__Oscillospirales|f__[Eubacterium]_coprostanoligenes_group	PWY-5659: GDP-mannose biosynthesis	-0.106277	0.219888	spearman rho
k__Bacteria|p__Firmicutes|c__Negativicutes|o__Veillonellales-Selenomonadales|f__Veillonellaceae|g__Anaeroglobus|s__Anaeroglobus_geminatus	PWY0-1298: superpathway of pyrimidine deoxyribonucleosides degradation	0.10615	0.220444	spearman rho
k__Bacteria|p__Firmicutes|c__Erysipelotrichi|o__Erysipelotrichales|f__Erysipelotrichaceae|g__Catenibacterium	KDO-NAGLIPASYN-PWY: superpathway of (Kdo)2-lipid A biosynthesis	-0.106002	0.221091	spearman rho
k__Bacteria|p__Actinobacteriota|c__Actinobacteria|o__Actinomycetales|f__Actinomycetaceae|g__Actinomyces|s__Actinomyces_oris	PWY-5659: GDP-mannose biosynthesis	-0.10597	0.221231	spearman rho
k__Bacteria|p__Firmicutes|c__Clostridia|o__Oscillospirales|f__Oscillospiraceae|g__Flavonifractor|s__Flavonifractor_plautii	GLUCOSE1PMETAB-PWY: glucose and glucose-1-phosphate degradation	-0.105866	0.221687	spearman rho
	PRPP-PWY: superpathway of histidine, purine, and pyrimidine biosynthesis	0.105839	0.221806	spearman rho
k__Bacteria|p__Bacteroidota|c__Bacteroidia|o__Bacteroidales|f__Tannerellaceae|g__Parabacteroides|s__Parabacteroides_distasonis	FOLSYN-PWY: superpathway of tetrahydrofolate biosynthesis and salvage	-0.10579	0.22202	spearman rho
k__Bacteria|p__Actinobacteriota	KDO-NAGLIPASYN-PWY: superpathway of (Kdo)2-lipid A biosynthesis	-0.105746	0.222217	spearman rho
k__Bacteria|p__Firmicutes|c__Negativicutes|o__Veillonellales-Selenomonadales|f__Veillonellaceae|g__Anaeroglobus	PWY-6892: thiazole biosynthesis I (E. coli)	-0.105574	0.222973	spearman rho
k__Bacteria|p__Bacteroidota|c__Bacteroidia|o__Flavobacteriales|f__Flavobacteriaceae|g__Capnocytophaga|s__Capnocytophaga_sputigena	HISTSYN-PWY: L-histidine biosynthesis	0.105475	0.223408	spearman rho
k__Bacteria|p__Actinobacteriota|c__Actinobacteria|o__Actinomycetales	PWY-6467: Kdo transfer to lipid IVA III (Chlamydia)	-0.105351	0.223959	spearman rho
k__Bacteria|p__Proteobacteria|c__Gammaproteobacteria|o__Enterobacterales|f__Pasteurellaceae|g__Haemophilus|s__Haemophilus_parainfluenzae	ASPASN-PWY: superpathway of L-aspartate and L-asparagine biosynthesis	-0.105248	0.224412	spearman rho
k__Bacteria|p__Proteobacteria|c__Gammaproteobacteria|o__Pseudomonadales|f__Pseudomonadaceae	PWY-6628: superpathway of L-phenylalanine biosynthesis	0.105229	0.224498	spearman rho
k__Bacteria|p__Proteobacteria|c__Gammaproteobacteria|o__Enterobacterales|f__Pasteurellaceae|g__Haemophilus|s__Haemophilus_parainfluenzae	FOLSYN-PWY: superpathway of tetrahydrofolate biosynthesis and salvage	0.105087	0.225125	spearman rho
k__Bacteria|p__Cyanobacteria|c__Cyanobacteriia|o__Chloroplast|f__Pinus_koraiensis	PWY0-1296: purine ribonucleosides degradation	-0.105032	0.22537	spearman rho
k__Bacteria|p__Actinobacteriota|c__Actinobacteria|o__Actinomycetales|f__Actinomycetaceae|g__Actinomyces|s__Actinomyces_graevenitzii	PWY-5840: superpathway of menaquinol-7 biosynthesis	-0.104953	0.22572	spearman rho
k__Bacteria|p__Proteobacteria|c__Alphaproteobacteria|o__Rhizobiales|f__Beijerinckiaceae|g__Methylobacterium-Methylorubrum	FOLSYN-PWY: superpathway of tetrahydrofolate biosynthesis and salvage	-0.104836	0.226241	spearman rho
k__Bacteria|p__Proteobacteria|c__Alphaproteobacteria|o__Rhizobiales|f__Beijerinckiaceae	FOLSYN-PWY: superpathway of tetrahydrofolate biosynthesis and salvage	-0.104836	0.226241	spearman rho
k__Bacteria|p__Proteobacteria|c__Alphaproteobacteria|o__Rhizobiales|f__Beijerinckiaceae|g__Methylobacterium-Methylorubrum|s__Methylobacterium_persicinum	FOLSYN-PWY: superpathway of tetrahydrofolate biosynthesis and salvage	-0.10478	0.226494	spearman rho
k__Bacteria|p__Firmicutes|c__Negativicutes|o__Veillonellales-Selenomonadales|f__Veillonellaceae|g__Anaeroglobus|s__Anaeroglobus_geminatus	PWY-6892: thiazole biosynthesis I (E. coli)	-0.103768	0.231033	spearman rho
k__Bacteria|p__Bacteroidota|c__Bacteroidia|o__Bacteroidales|f__Porphyromonadaceae|g__Porphyromonas|s__Porphyromonas_pasteri	PWY-6467: Kdo transfer to lipid IVA III (Chlamydia)	-0.103682	0.231422	spearman rho
k__Bacteria|p__Proteobacteria|c__Alphaproteobacteria|o__Rhizobiales|f__Beijerinckiaceae|g__Methylobacterium-Methylorubrum	PWY-6628: superpathway of L-phenylalanine biosynthesis	0.103508	0.232213	spearman rho
k__Bacteria|p__Proteobacteria|c__Alphaproteobacteria|o__Rhizobiales|f__Beijerinckiaceae	PWY-6628: superpathway of L-phenylalanine biosynthesis	0.103508	0.232213	spearman rho
k__Bacteria|p__Bacteroidota|c__Bacteroidia|o__Bacteroidales|f__Prevotellaceae|g__Prevotella	PWY-5840: superpathway of menaquinol-7 biosynthesis	-0.103497	0.23226	spearman rho
k__Bacteria|p__Fusobacteriota|c__Fusobacteriia|o__Fusobacteriales|f__Fusobacteriaceae|g__Fusobacterium	PWY-6737: starch degradation V	-0.103283	0.233235	spearman rho
k__Bacteria|p__Fusobacteriota|c__Fusobacteriia|o__Fusobacteriales|f__Fusobacteriaceae	PWY-6737: starch degradation V	-0.103283	0.233235	spearman rho
k__Bacteria|p__Proteobacteria|c__Gammaproteobacteria|o__Burkholderiales|f__Sutterellaceae|g__Sutterella	PWY-6630: superpathway of L-tyrosine biosynthesis	0.103223	0.233507	spearman rho
k__Bacteria|p__Proteobacteria|c__Alphaproteobacteria|o__Rhizobiales|f__Beijerinckiaceae|g__Methylobacterium-Methylorubrum|s__Methylobacterium_persicinum	PWY-6628: superpathway of L-phenylalanine biosynthesis	0.103167	0.233761	spearman rho
k__Bacteria|p__Firmicutes|c__Negativicutes|o__Veillonellales-Selenomonadales|f__Veillonellaceae|g__Anaeroglobus	ARGSYNBSUB-PWY: L-arginine biosynthesis II (acetyl cycle)	0.102924	0.234872	spearman rho
k__Bacteria|p__Actinobacteriota|c__Actinobacteria|o__Actinomycetales|f__Actinomycetaceae|g__Actinomyces|s__Actinomyces_oris	HISTSYN-PWY: L-histidine biosynthesis	0.102922	0.234881	spearman rho
k__Bacteria|p__Actinobacteriota|c__Actinobacteria|o__Corynebacteriales	MET-SAM-PWY: superpathway of S-adenosyl-L-methionine biosynthesis	-0.102809	0.235394	spearman rho
k__Bacteria|p__Actinobacteriota|c__Actinobacteria|o__Corynebacteriales|f__Corynebacteriaceae	HOMOSER-METSYN-PWY: L-methionine biosynthesis I	-0.102297	0.237748	spearman rho
k__Bacteria|p__Actinobacteriota|c__Actinobacteria|o__Corynebacteriales|f__Corynebacteriaceae|g__Corynebacterium	HOMOSER-METSYN-PWY: L-methionine biosynthesis I	-0.102297	0.237748	spearman rho
k__Bacteria|p__Bacteroidota|c__Bacteroidia|o__Bacteroidales|f__Porphyromonadaceae|g__Porphyromonas|s__Porphyromonas_pasteri	PWY-6892: thiazole biosynthesis I (E. coli)	0.102153	0.238414	spearman rho
k__Bacteria|p__Actinobacteriota|c__Actinobacteria|o__Actinomycetales|f__Actinomycetaceae|g__Actinomyces	1CMET2-PWY: N10-formyl-tetrahydrofolate biosynthesis	0.102131	0.238513	spearman rho
k__Bacteria|p__Actinobacteriota|c__Actinobacteria|o__Corynebacteriales	HOMOSER-METSYN-PWY: L-methionine biosynthesis I	-0.101824	0.239936	spearman rho
k__Bacteria|p__Firmicutes|c__Negativicutes|o__Veillonellales-Selenomonadales|f__Veillonellaceae|g__Anaeroglobus|s__Anaeroglobus_geminatus	ARGSYNBSUB-PWY: L-arginine biosynthesis II (acetyl cycle)	0.101772	0.240179	spearman rho
k__Bacteria|p__Proteobacteria|c__Gammaproteobacteria|o__Enterobacterales|f__Enterobacteriaceae	PWY-6467: Kdo transfer to lipid IVA III (Chlamydia)	-0.101754	0.240262	spearman rho
k__Bacteria|p__Actinobacteriota	PWY-5659: GDP-mannose biosynthesis	-0.101707	0.24048	spearman rho
[truncated: 1,035 more rows]

## Sheet: AD
		r	p	test
k__Bacteria|p__Firmicutes|c__Bacilli|o__Lactobacillales|f__Streptococcaceae|g__Streptococcus|s__Streptococcus_parasanguinis	PWY-6353: purine nucleotides degradation II (aerobic)	0.537575	4.63866e-06	spearman rho
	RIBOSYN2-PWY: flavin biosynthesis I (bacteria and plants)	-0.499044	2.69993e-05	spearman rho
k__Bacteria|p__TM7	RIBOSYN2-PWY: flavin biosynthesis I (bacteria and plants)	0.493498	3.42e-05	spearman rho
k__Bacteria|p__TM7|c__TM7-3	RIBOSYN2-PWY: flavin biosynthesis I (bacteria and plants)	0.493498	3.42e-05	spearman rho
k__Bacteria|p__Firmicutes|c__Clostridia|o__Clostridiales|f__Clostridiaceae|g__Clostridium_sensu_stricto_1	RIBOSYN2-PWY: flavin biosynthesis I (bacteria and plants)	-0.46772	9.74301e-05	spearman rho
k__Bacteria|p__Firmicutes|c__Clostridia|o__Clostridiales|f__Clostridiaceae	RIBOSYN2-PWY: flavin biosynthesis I (bacteria and plants)	-0.46772	9.74301e-05	spearman rho
k__Bacteria|p__Firmicutes|c__Negativicutes|o__Veillonellales-Selenomonadales|f__Selenomonadaceae|g__Selenomonas	RIBOSYN2-PWY: flavin biosynthesis I (bacteria and plants)	0.450412	0.000188034	spearman rho
k__Bacteria|p__Firmicutes|c__Negativicutes|o__Veillonellales-Selenomonadales|f__Selenomonadaceae	RIBOSYN2-PWY: flavin biosynthesis I (bacteria and plants)	0.436218	0.000314273	spearman rho
	PWY-6353: purine nucleotides degradation II (aerobic)	-0.432418	0.000359249	spearman rho
k__Bacteria|p__Firmicutes|c__Clostridia|o__Clostridiales|f__Clostridiaceae|g__Clostridium_sensu_stricto_1	PWY-6353: purine nucleotides degradation II (aerobic)	0.416712	0.000614291	spearman rho
k__Bacteria|p__Firmicutes|c__Clostridia|o__Clostridiales|f__Clostridiaceae	PWY-6353: purine nucleotides degradation II (aerobic)	0.416712	0.000614291	spearman rho
k__Bacteria|p__Firmicutes|c__Negativicutes|o__Veillonellales-Selenomonadales|f__Selenomonadaceae|g__Selenomonas	PWY-6353: purine nucleotides degradation II (aerobic)	-0.402198	0.000986035	spearman rho
k__Bacteria|p__Firmicutes|c__Clostridia|o__Lachnospirales|f__Lachnospiraceae|g__Shuttleworthia|s__Shuttleworthia_satelles	RIBOSYN2-PWY: flavin biosynthesis I (bacteria and plants)	0.398272	0.00111665	spearman rho
k__Bacteria|p__Proteobacteria|c__Gammaproteobacteria|o__Enterobacterales|f__Aeromonadaceae|g__Aeromonas|s__Aeromonas_hydrophila	RIBOSYN2-PWY: flavin biosynthesis I (bacteria and plants)	-0.397624	0.00113963	spearman rho
k__Bacteria|p__Firmicutes|c__Clostridia|o__Lachnospirales|f__Lachnospiraceae|g__Shuttleworthia	RIBOSYN2-PWY: flavin biosynthesis I (bacteria and plants)	0.397158	0.00115643	spearman rho
k__Bacteria|p__Proteobacteria|c__Gammaproteobacteria|o__Pseudomonadales|f__Moraxellaceae|g__Acinetobacter	RIBOSYN2-PWY: flavin biosynthesis I (bacteria and plants)	-0.391561	0.00137645	spearman rho
k__Bacteria|p__Firmicutes|c__Clostridia|o__Lachnospirales|f__Lachnospiraceae|g__Shuttleworthia|s__Shuttleworthia_satelles	PWY-6353: purine nucleotides degradation II (aerobic)	-0.377672	0.00209351	spearman rho
k__Bacteria|p__Firmicutes|c__Clostridia|o__Lachnospirales|f__Lachnospiraceae|g__Shuttleworthia	PWY-6353: purine nucleotides degradation II (aerobic)	-0.373589	0.0023601	spearman rho
k__Bacteria|p__Bacteroidota|c__Bacteroidia|o__Bacteroidales|f__Prevotellaceae|g__Prevotella|s__Prevotella_oulorum	RIBOSYN2-PWY: flavin biosynthesis I (bacteria and plants)	0.370925	0.00254998	spearman rho
k__Bacteria|p__Proteobacteria|c__Gammaproteobacteria|o__Burkholderiales|f__Comamonadaceae	PWY-6353: purine nucleotides degradation II (aerobic)	0.365347	0.00299233	spearman rho
k__Bacteria|p__Firmicutes|c__Clostridia|o__Oscillospirales|f__Oscillospiraceae|g__Flavonifractor|s__Flavonifractor_plautii	RIBOSYN2-PWY: flavin biosynthesis I (bacteria and plants)	-0.362183	0.00327252	spearman rho
k__Bacteria|p__Firmicutes|c__Clostridia|o__Oscillospirales|f__Oscillospiraceae|g__Flavonifractor	RIBOSYN2-PWY: flavin biosynthesis I (bacteria and plants)	-0.360866	0.00339587	spearman rho
k__Bacteria|p__Proteobacteria|c__Gammaproteobacteria|o__Enterobacterales|f__Aeromonadaceae	RIBOSYN2-PWY: flavin biosynthesis I (bacteria and plants)	-0.351753	0.00436838	spearman rho
k__Bacteria|p__Proteobacteria|c__Gammaproteobacteria|o__Enterobacterales|f__Aeromonadaceae|g__Aeromonas	RIBOSYN2-PWY: flavin biosynthesis I (bacteria and plants)	-0.351753	0.00436838	spearman rho
k__Bacteria|p__Bacteroidota|c__Bacteroidia|o__Bacteroidales|f__Prevotellaceae|g__Alloprevotella	RIBOSYN2-PWY: flavin biosynthesis I (bacteria and plants)	0.349588	0.00463278	spearman rho
k__Bacteria|p__Firmicutes|c__Negativicutes|o__Veillonellales-Selenomonadales|f__Selenomonadaceae|g__Selenomonas|s__Selenomonas_flueggei	PWY-6353: purine nucleotides degradation II (aerobic)	-0.346554	0.00502715	spearman rho
k__Bacteria|p__Proteobacteria|c__Gammaproteobacteria|o__Burkholderiales|f__Comamonadaceae	RIBOSYN2-PWY: flavin biosynthesis I (bacteria and plants)	-0.342019	0.00567181	spearman rho
k__Bacteria|p__Firmicutes|c__Clostridia|o__Lachnospirales|f__Lachnospiraceae|g__Lachnospiraceae_NK4A136_group	RIBOSYN2-PWY: flavin biosynthesis I (bacteria and plants)	-0.340759	0.00586328	spearman rho
k__Bacteria|p__Bacteroidota|c__Bacteroidia|o__Bacteroidales|f__Prevotellaceae|g__Prevotella|s__Prevotella_oulorum	PWY-6353: purine nucleotides degradation II (aerobic)	-0.328663	0.00801153	spearman rho
k__Bacteria|p__Bacteroidota|c__Bacteroidia|o__Bacteroidales|f__Prevotellaceae|g__Alloprevotella	PWY-6353: purine nucleotides degradation II (aerobic)	-0.321108	0.00967761	spearman rho
k__Bacteria|p__Bacteroidota|c__Bacteroidia|o__Bacteroidales|f__Prevotellaceae|g__Prevotella_7|s__Prevotella_sp.	RIBOSYN2-PWY: flavin biosynthesis I (bacteria and plants)	0.320127	0.00991458	spearman rho
k__Bacteria|p__Bacteroidota|c__Bacteroidia|o__Bacteroidales|f__Prevotellaceae|g__Prevotella|s__Prevotella_sp._oral_clone_DA058	RIBOSYN2-PWY: flavin biosynthesis I (bacteria and plants)	0.316199	0.010915	spearman rho
k__Bacteria|p__Proteobacteria|c__Gammaproteobacteria|o__Enterobacterales|f__Aeromonadaceae|g__Aeromonas|s__Aeromonas_hydrophila	PWY-6353: purine nucleotides degradation II (aerobic)	0.312055	0.0120641	spearman rho
k__Bacteria|p__Proteobacteria|c__Gammaproteobacteria|o__Pseudomonadales|f__Moraxellaceae|g__Acinetobacter	PWY-6353: purine nucleotides degradation II (aerobic)	0.307119	0.0135679	spearman rho
k__Bacteria|p__Firmicutes|c__Negativicutes|o__Veillonellales-Selenomonadales|f__Selenomonadaceae|g__Selenomonas|s__Selenomonas_flueggei	RIBOSYN2-PWY: flavin biosynthesis I (bacteria and plants)	0.302597	0.0150848	spearman rho
k__Bacteria|p__Firmicutes|c__Clostridia|o__Oscillospirales|f__Oscillospiraceae|g__Colidextribacter	RIBOSYN2-PWY: flavin biosynthesis I (bacteria and plants)	-0.301223	0.0155737	spearman rho
k__Bacteria|p__Bacteroidota|c__Bacteroidia|o__Bacteroidales|f__Prevotellaceae|g__Prevotella_7|s__uncultured_Prevotella_sp.	RIBOSYN2-PWY: flavin biosynthesis I (bacteria and plants)	0.294738	0.0180684	spearman rho
k__Bacteria|p__Firmicutes|c__Clostridia|o__Lachnospirales|f__Lachnospiraceae|g__Anaerostipes	RIBOSYN2-PWY: flavin biosynthesis I (bacteria and plants)	-0.291372	0.0194928	spearman rho
k__Bacteria|p__Bacteroidota|c__Bacteroidia|o__Bacteroidales|f__Prevotellaceae|g__Prevotella_7|s__Prevotella_sp.	PWY-6353: purine nucleotides degradation II (aerobic)	-0.281848	0.0240517	spearman rho
k__Bacteria|p__Firmicutes|c__Clostridia|o__Oscillospirales|f__Oscillospiraceae|g__Intestinimonas|s__Intestinimonas_butyriciproducens	RIBOSYN2-PWY: flavin biosynthesis I (bacteria and plants)	-0.277291	0.0265341	spearman rho
k__Bacteria|p__Firmicutes|c__Clostridia|o__Oscillospirales|f__Oscillospiraceae|g__Intestinimonas	RIBOSYN2-PWY: flavin biosynthesis I (bacteria and plants)	-0.277291	0.0265341	spearman rho
k__Bacteria|p__TM7	PWY-6353: purine nucleotides degradation II (aerobic)	-0.274908	0.0279156	spearman rho
k__Bacteria|p__TM7|c__TM7-3	PWY-6353: purine nucleotides degradation II (aerobic)	-0.274908	0.0279156	spearman rho
k__Bacteria|p__Firmicutes|c__Bacilli|o__Lactobacillales|f__P5D1-392|g__Streptococcus_sp._oral_clone_ASCB12	RIBOSYN2-PWY: flavin biosynthesis I (bacteria and plants)	0.272129	0.029603	spearman rho
k__Bacteria|p__Firmicutes|c__Bacilli|o__Lactobacillales|f__P5D1-392	RIBOSYN2-PWY: flavin biosynthesis I (bacteria and plants)	0.272129	0.029603	spearman rho
k__Bacteria|p__Firmicutes|c__Bacilli|o__Lactobacillales|f__Lactobacillaceae|g__Limosilactobacillus|s__Lactobacillus_fermentum	RIBOSYN2-PWY: flavin biosynthesis I (bacteria and plants)	-0.263075	0.0357048	spearman rho
k__Bacteria|p__Firmicutes|c__Clostridia|o__Lachnospirales|f__Lachnospiraceae|g__Lachnospiraceae_NK4A136_group	PWY-6353: purine nucleotides degradation II (aerobic)	0.258941	0.038821	spearman rho
k__Bacteria|p__Bacteroidota|c__Bacteroidia|o__Bacteroidales|f__Porphyromonadaceae|g__Porphyromonas|s__Porphyromonas_catoniae	RIBOSYN2-PWY: flavin biosynthesis I (bacteria and plants)	0.249297	0.046972	spearman rho
k__Bacteria|p__Proteobacteria|c__Gammaproteobacteria|o__Burkholderiales|f__Comamonadaceae|g__Ramlibacter	RIBOSYN2-PWY: flavin biosynthesis I (bacteria and plants)	-0.24627	0.0498027	spearman rho
k__Bacteria|p__Proteobacteria|c__Gammaproteobacteria|o__Pseudomonadales|f__Moraxellaceae|g__Acinetobacter|s__Acinetobacter_kookii	PWY-6353: purine nucleotides degradation II (aerobic)	0.245443	0.0506	spearman rho
k__Bacteria|p__Actinobacteriota|c__Actinobacteria|o__Actinomycetales|f__Actinomycetaceae|g__Actinomyces|s__Actinomyces_dentalis	PWY-6353: purine nucleotides degradation II (aerobic)	-0.243479	0.0525347	spearman rho
k__Bacteria|p__Proteobacteria|c__Gammaproteobacteria|o__Enterobacterales|f__Aeromonadaceae|g__Aeromonas	PWY-6353: purine nucleotides degradation II (aerobic)	0.241384	0.0546646	spearman rho
k__Bacteria|p__Proteobacteria|c__Gammaproteobacteria|o__Enterobacterales|f__Aeromonadaceae	PWY-6353: purine nucleotides degradation II (aerobic)	0.241384	0.0546646	spearman rho
k__Bacteria|p__Proteobacteria|c__Gammaproteobacteria|o__Burkholderiales|f__Neisseriaceae|g__Kingella	RIBOSYN2-PWY: flavin biosynthesis I (bacteria and plants)	-0.231504	0.0656764	spearman rho
k__Bacteria|p__Firmicutes|c__Bacilli|o__Staphylococcales|f__Staphylococcaceae	PWY-6353: purine nucleotides degradation II (aerobic)	0.230756	0.0665788	spearman rho
k__Bacteria|p__Firmicutes|c__Bacilli|o__Staphylococcales|f__Staphylococcaceae|g__Staphylococcus	PWY-6353: purine nucleotides degradation II (aerobic)	0.230756	0.0665788	spearman rho
k__Bacteria|p__Firmicutes|c__Clostridia|o__Oscillospirales|f__Oscillospiraceae|g__Colidextribacter	PWY-6353: purine nucleotides degradation II (aerobic)	0.228836	0.0689379	spearman rho
k__Bacteria|p__Proteobacteria|c__Gammaproteobacteria|o__Pseudomonadales|f__Moraxellaceae|g__Acinetobacter|s__Acinetobacter_kookii	RIBOSYN2-PWY: flavin biosynthesis I (bacteria and plants)	-0.228637	0.0691871	spearman rho
k__Bacteria|p__Firmicutes|c__Bacilli|o__Staphylococcales|f__Staphylococcaceae|g__Staphylococcus|s__Staphylococcus_aureus	PWY-6353: purine nucleotides degradation II (aerobic)	0.225615	0.0730475	spearman rho
k__Bacteria|p__Proteobacteria|c__Gammaproteobacteria|o__Burkholderiales	RIBOSYN2-PWY: flavin biosynthesis I (bacteria and plants)	-0.225595	0.0730729	spearman rho
k__Bacteria|p__Firmicutes|c__Clostridia|o__Clostridiales	RIBOSYN2-PWY: flavin biosynthesis I (bacteria and plants)	-0.225092	0.0737329	spearman rho
k__Bacteria|p__Proteobacteria|c__Gammaproteobacteria|o__Enterobacterales|f__Pasteurellaceae|g__Actinobacillus	PWY-6353: purine nucleotides degradation II (aerobic)	-0.225048	0.0737897	spearman rho
k__Bacteria|p__Actinobacteriota|c__Actinobacteria|o__Propionibacteriales|f__Propionibacteriaceae|g__Pseudopropionibacterium	PWY-6353: purine nucleotides degradation II (aerobic)	-0.22363	0.0756751	spearman rho
k__Bacteria|p__Bacteroidota|c__Bacteroidia|o__Bacteroidales|f__Porphyromonadaceae|g__Porphyromonas	PWY-6353: purine nucleotides degradation II (aerobic)	-0.221932	0.077982	spearman rho
k__Bacteria|p__Bacteroidota|c__Bacteroidia|o__Bacteroidales|f__Porphyromonadaceae	PWY-6353: purine nucleotides degradation II (aerobic)	-0.221932	0.077982	spearman rho
k__Bacteria|p__Proteobacteria|c__Gammaproteobacteria|o__Burkholderiales|f__Neisseriaceae|g__Kingella	PWY-6353: purine nucleotides degradation II (aerobic)	0.216829	0.0852533	spearman rho
k__Bacteria|p__Bacteroidota|c__Bacteroidia|o__Bacteroidales|f__Prevotellaceae|g__Prevotella_7|s__uncultured_Prevotella_sp.	PWY-6353: purine nucleotides degradation II (aerobic)	-0.215196	0.0876903	spearman rho
k__Bacteria|p__Firmicutes|c__Negativicutes|o__Veillonellales-Selenomonadales|f__Selenomonadaceae|g__Selenomonas|s__Selenomonas_sp._oral_taxon_137_str._F0430	PWY-6353: purine nucleotides degradation II (aerobic)	-0.214441	0.0888353	spearman rho
k__Bacteria|p__Bacteroidota|c__Bacteroidia|o__Bacteroidales|f__Porphyromonadaceae|g__Porphyromonas|s__Porphyromonas_catoniae	PWY-6353: purine nucleotides degradation II (aerobic)	-0.212584	0.0917008	spearman rho
k__Bacteria|p__Firmicutes|c__Bacilli|o__Lactobacillales|f__Lactobacillaceae|g__Limosilactobacillus|s__Lactobacillus_fermentum	PWY-6353: purine nucleotides degradation II (aerobic)	0.21193	0.0927278	spearman rho
k__Bacteria|p__Firmicutes|c__Clostridia|o__Oscillospirales|f__Butyricicoccaceae|g__Butyricicoccus	RIBOSYN2-PWY: flavin biosynthesis I (bacteria and plants)	-0.21144	0.0935032	spearman rho
k__Bacteria|p__Firmicutes|c__Clostridia|o__Oscillospirales|f__Butyricicoccaceae	RIBOSYN2-PWY: flavin biosynthesis I (bacteria and plants)	-0.21144	0.0935032	spearman rho
k__Bacteria|p__Bacteroidota|c__Bacteroidia|o__Bacteroidales|f__Prevotellaceae|g__Prevotella|s__Prevotella_sp._oral_clone_DA058	PWY-6353: purine nucleotides degradation II (aerobic)	-0.21134	0.0936618	spearman rho
k__Bacteria|p__Campylobacterota|c__Campylobacteria|o__Campylobacterales|f__Campylobacteraceae	RIBOSYN2-PWY: flavin biosynthesis I (bacteria and plants)	0.209753	0.0962101	spearman rho
k__Bacteria|p__Campylobacterota|c__Campylobacteria|o__Campylobacterales|f__Campylobacteraceae|g__Campylobacter	RIBOSYN2-PWY: flavin biosynthesis I (bacteria and plants)	0.209753	0.0962101	spearman rho
k__Bacteria|p__Firmicutes|c__Clostridia|o__Clostridiales|f__Christensenellaceae	RIBOSYN2-PWY: flavin biosynthesis I (bacteria and plants)	-0.208508	0.0982463	spearman rho
k__Bacteria|p__Proteobacteria|c__Gammaproteobacteria|o__Burkholderiales|f__Neisseriaceae|g__Kingella|s__Kingella_oralis	RIBOSYN2-PWY: flavin biosynthesis I (bacteria and plants)	-0.206191	0.102126	spearman rho
k__Bacteria|p__Bacteroidota|c__Bacteroidia|o__Bacteroidales|f__Porphyromonadaceae|g__Porphyromonas|s__Porphyromonas_pasteri	PWY-6353: purine nucleotides degradation II (aerobic)	0.20609	0.102298	spearman rho
k__Bacteria|p__Bacteroidota|c__Bacteroidia|o__Bacteroidales|f__Prevotellaceae|g__Prevotella|s__Prevotella_intermedia	RIBOSYN2-PWY: flavin biosynthesis I (bacteria and plants)	0.20535	0.103563	spearman rho
k__Bacteria|p__Campylobacterota|c__Campylobacteria|o__Campylobacterales	RIBOSYN2-PWY: flavin biosynthesis I (bacteria and plants)	0.201832	0.109746	spearman rho
k__Bacteria|p__Campylobacterota	RIBOSYN2-PWY: flavin biosynthesis I (bacteria and plants)	0.200183	0.112739	spearman rho
k__Bacteria|p__Campylobacterota|c__Campylobacteria	RIBOSYN2-PWY: flavin biosynthesis I (bacteria and plants)	0.200183	0.112739	spearman rho
k__Bacteria|p__Firmicutes|c__Bacilli|o__Lactobacillales|f__P5D1-392|g__Streptococcus_sp._oral_clone_ASCB12	PWY-6353: purine nucleotides degradation II (aerobic)	-0.199601	0.11381	spearman rho
k__Bacteria|p__Firmicutes|c__Bacilli|o__Lactobacillales|f__P5D1-392	PWY-6353: purine nucleotides degradation II (aerobic)	-0.199601	0.11381	spearman rho
k__Bacteria|p__Proteobacteria|c__Gammaproteobacteria|o__Burkholderiales|f__Comamonadaceae|g__Acidovorax|s__Acidovorax_temperans	PWY-6353: purine nucleotides degradation II (aerobic)	0.197267	0.118187	spearman rho
k__Bacteria|p__Proteobacteria|c__Gammaproteobacteria|o__Burkholderiales|f__Comamonadaceae|g__Acidovorax	PWY-6353: purine nucleotides degradation II (aerobic)	0.197267	0.118187	spearman rho
k__Bacteria|p__Fusobacteriota|c__Fusobacteriia|o__Fusobacteriales|f__Leptotrichiaceae|g__Streptobacillus	RIBOSYN2-PWY: flavin biosynthesis I (bacteria and plants)	0.19712	0.118468	spearman rho
k__Bacteria|p__Firmicutes|c__Negativicutes|o__Veillonellales-Selenomonadales|f__Selenomonadaceae|g__Selenomonas|s__Selenomonas_infelix	PWY-6353: purine nucleotides degradation II (aerobic)	-0.196977	0.118739	spearman rho
k__Bacteria|p__Proteobacteria|c__Gammaproteobacteria|o__Burkholderiales|f__Comamonadaceae|g__Ramlibacter	PWY-6353: purine nucleotides degradation II (aerobic)	0.195845	0.120916	spearman rho
k__Bacteria|p__Proteobacteria|c__Gammaproteobacteria|o__Burkholderiales|f__Comamonadaceae|g__Acidovorax|s__Acidovorax_temperans	RIBOSYN2-PWY: flavin biosynthesis I (bacteria and plants)	-0.1954	0.121779	spearman rho
k__Bacteria|p__Proteobacteria|c__Gammaproteobacteria|o__Burkholderiales|f__Comamonadaceae|g__Acidovorax	RIBOSYN2-PWY: flavin biosynthesis I (bacteria and plants)	-0.1954	0.121779	spearman rho
k__Bacteria|p__Verrucomicrobiota|c__Verrucomicrobiae	RIBOSYN2-PWY: flavin biosynthesis I (bacteria and plants)	-0.194982	0.122594	spearman rho
k__Bacteria|p__Verrucomicrobiota|c__Verrucomicrobiae|o__Verrucomicrobiales	RIBOSYN2-PWY: flavin biosynthesis I (bacteria and plants)	-0.194982	0.122594	spearman rho
k__Bacteria|p__Verrucomicrobiota	RIBOSYN2-PWY: flavin biosynthesis I (bacteria and plants)	-0.194982	0.122594	spearman rho
k__Bacteria|p__Verrucomicrobiota|c__Verrucomicrobiae|o__Verrucomicrobiales|f__Akkermansiaceae|g__Akkermansia|s__Akkermansia_muciniphila	RIBOSYN2-PWY: flavin biosynthesis I (bacteria and plants)	-0.194982	0.122594	spearman rho
k__Bacteria|p__Verrucomicrobiota|c__Verrucomicrobiae|o__Verrucomicrobiales|f__Akkermansiaceae|g__Akkermansia	RIBOSYN2-PWY: flavin biosynthesis I (bacteria and plants)	-0.194982	0.122594	spearman rho
k__Bacteria|p__Verrucomicrobiota|c__Verrucomicrobiae|o__Verrucomicrobiales|f__Akkermansiaceae	RIBOSYN2-PWY: flavin biosynthesis I (bacteria and plants)	-0.194982	0.122594	spearman rho
k__Bacteria|p__Proteobacteria|c__Gammaproteobacteria|o__Burkholderiales|f__Neisseriaceae|g__Neisseria|s__Neisseria_meningitidis	RIBOSYN2-PWY: flavin biosynthesis I (bacteria and plants)	0.193123	0.126273	spearman rho
k__Bacteria|p__Actinobacteriota|c__Actinobacteria|o__Actinomycetales|f__Actinomycetaceae|g__Actinomyces|s__Actinomyces_dentalis	RIBOSYN2-PWY: flavin biosynthesis I (bacteria and plants)	0.189264	0.134174	spearman rho
k__Bacteria|p__Bacteroidota|c__Bacteroidia|o__Bacteroidales|f__Porphyromonadaceae	RIBOSYN2-PWY: flavin biosynthesis I (bacteria and plants)	0.188874	0.134993	spearman rho
k__Bacteria|p__Bacteroidota|c__Bacteroidia|o__Bacteroidales|f__Porphyromonadaceae|g__Porphyromonas	RIBOSYN2-PWY: flavin biosynthesis I (bacteria and plants)	0.188874	0.134993	spearman rho
k__Bacteria|p__Proteobacteria|c__Gammaproteobacteria|o__Burkholderiales|f__Neisseriaceae|g__Kingella|s__Kingella_oralis	PWY-6353: purine nucleotides degradation II (aerobic)	0.186455	0.140155	spearman rho
k__Bacteria|p__Fusobacteriota|c__Fusobacteriia|o__Fusobacteriales|f__Leptotrichiaceae|g__Streptobacillus	PWY-6353: purine nucleotides degradation II (aerobic)	-0.184655	0.144092	spearman rho
k__Bacteria|p__Firmicutes|c__Clostridia|o__Peptococcales	RIBOSYN2-PWY: flavin biosynthesis I (bacteria and plants)	0.180007	0.154641	spearman rho
k__Bacteria|p__Firmicutes|c__Clostridia|o__Peptococcales|f__Peptococcaceae	RIBOSYN2-PWY: flavin biosynthesis I (bacteria and plants)	0.178433	0.15834	spearman rho
k__Bacteria|p__Firmicutes|c__Clostridia|o__Peptococcales|f__Peptococcaceae|g__Peptococcus	RIBOSYN2-PWY: flavin biosynthesis I (bacteria and plants)	0.178433	0.15834	spearman rho
k__Bacteria|p__Firmicutes|c__Bacilli|o__Staphylococcales|f__Staphylococcaceae	RIBOSYN2-PWY: flavin biosynthesis I (bacteria and plants)	-0.176774	0.162309	spearman rho
k__Bacteria|p__Firmicutes|c__Bacilli|o__Staphylococcales|f__Staphylococcaceae|g__Staphylococcus	RIBOSYN2-PWY: flavin biosynthesis I (bacteria and plants)	-0.176774	0.162309	spearman rho
k__Bacteria|p__Firmicutes|c__Bacilli|o__Staphylococcales|f__Staphylococcaceae|g__Staphylococcus|s__Staphylococcus_aureus	RIBOSYN2-PWY: flavin biosynthesis I (bacteria and plants)	-0.175672	0.164985	spearman rho
k__Bacteria|p__Actinobacteriota|c__Actinobacteria|o__Actinomycetales|f__Actinomycetaceae|g__Actinomyces|s__Actinomyces_graevenitzii	PWY-6353: purine nucleotides degradation II (aerobic)	0.174338	0.168267	spearman rho
k__Bacteria|p__Firmicutes|c__Clostridia|o__Oscillospirales|f__Oscillospiraceae|g__Flavonifractor	PWY-6353: purine nucleotides degradation II (aerobic)	0.174082	0.168903	spearman rho
k__Bacteria|p__Firmicutes|c__Clostridia|o__Oscillospirales|f__Oscillospiraceae|g__Flavonifractor|s__Flavonifractor_plautii	PWY-6353: purine nucleotides degradation II (aerobic)	0.172859	0.171963	spearman rho
k__Bacteria|p__Bacteroidota|c__Bacteroidia|o__Bacteroidales|f__Porphyromonadaceae|g__Porphyromonas|s__Porphyromonas_pasteri	RIBOSYN2-PWY: flavin biosynthesis I (bacteria and plants)	-0.172756	0.172221	spearman rho
k__Bacteria|p__Proteobacteria|c__Gammaproteobacteria|o__Pseudomonadales|f__Moraxellaceae|g__Moraxella	PWY-6353: purine nucleotides degradation II (aerobic)	-0.172312	0.173345	spearman rho
k__Bacteria|p__Proteobacteria|c__Gammaproteobacteria|o__Burkholderiales|f__Neisseriaceae|g__Neisseria|s__Neisseria_meningitidis	PWY-6353: purine nucleotides degradation II (aerobic)	-0.16846	0.183305	spearman rho
k__Bacteria|p__Bacteroidota|c__Bacteroidia|o__Flavobacteriales|f__Weeksellaceae	RIBOSYN2-PWY: flavin biosynthesis I (bacteria and plants)	-0.163141	0.197727	spearman rho
k__Bacteria|p__Bacteroidota|c__Bacteroidia|o__Flavobacteriales|f__Weeksellaceae|g__Bergeyella	RIBOSYN2-PWY: flavin biosynthesis I (bacteria and plants)	-0.163141	0.197727	spearman rho
k__Bacteria|p__Verrucomicrobiota|c__Verrucomicrobiae|o__Verrucomicrobiales|f__Akkermansiaceae|g__Akkermansia	PWY-6353: purine nucleotides degradation II (aerobic)	0.16191	0.201177	spearman rho
k__Bacteria|p__Verrucomicrobiota|c__Verrucomicrobiae|o__Verrucomicrobiales|f__Akkermansiaceae|g__Akkermansia|s__Akkermansia_muciniphila	PWY-6353: purine nucleotides degradation II (aerobic)	0.16191	0.201177	spearman rho
k__Bacteria|p__Verrucomicrobiota|c__Verrucomicrobiae	PWY-6353: purine nucleotides degradation II (aerobic)	0.16191	0.201177	spearman rho
k__Bacteria|p__Verrucomicrobiota|c__Verrucomicrobiae|o__Verrucomicrobiales|f__Akkermansiaceae	PWY-6353: purine nucleotides degradation II (aerobic)	0.16191	0.201177	spearman rho
k__Bacteria|p__Verrucomicrobiota	PWY-6353: purine nucleotides degradation II (aerobic)	0.16191	0.201177	spearman rho
k__Bacteria|p__Verrucomicrobiota|c__Verrucomicrobiae|o__Verrucomicrobiales	PWY-6353: purine nucleotides degradation II (aerobic)	0.16191	0.201177	spearman rho
k__Bacteria|p__Fusobacteriota|c__Fusobacteriia|o__Fusobacteriales|f__Leptotrichiaceae|g__Leptotrichia|s__Leptotrichia_sp._oral_taxon_847	RIBOSYN2-PWY: flavin biosynthesis I (bacteria and plants)	0.15983	0.207103	spearman rho
k__Bacteria|p__Bacteroidota|c__Bacteroidia|o__Flavobacteriales|f__Flavobacteriaceae|g__Capnocytophaga|s__Capnocytophaga_sputigena	RIBOSYN2-PWY: flavin biosynthesis I (bacteria and plants)	-0.158954	0.209636	spearman rho
k__Bacteria|p__Campylobacterota|c__Campylobacteria|o__Campylobacterales|f__Campylobacteraceae	PWY-6353: purine nucleotides degradation II (aerobic)	-0.157784	0.213055	spearman rho
k__Bacteria|p__Campylobacterota|c__Campylobacteria|o__Campylobacterales|f__Campylobacteraceae|g__Campylobacter	PWY-6353: purine nucleotides degradation II (aerobic)	-0.157784	0.213055	spearman rho
k__Bacteria|p__Campylobacterota|c__Campylobacteria|o__Campylobacterales	PWY-6353: purine nucleotides degradation II (aerobic)	-0.156731	0.216164	spearman rho
k__Bacteria|p__Campylobacterota	PWY-6353: purine nucleotides degradation II (aerobic)	-0.155678	0.219304	spearman rho
k__Bacteria|p__Campylobacterota|c__Campylobacteria	PWY-6353: purine nucleotides degradation II (aerobic)	-0.155678	0.219304	spearman rho
k__Bacteria|p__Firmicutes|c__Clostridia|o__Peptostreptococcales-Tissierellales|f__Anaerovoracaceae|g__Mogibacterium	RIBOSYN2-PWY: flavin biosynthesis I (bacteria and plants)	0.151022	0.233572	spearman rho
k__Bacteria|p__Firmicutes|c__Negativicutes|o__Veillonellales-Selenomonadales|f__Selenomonadaceae|g__Selenomonas|s__Selenomonas_sp._oral_taxon_137_str._F0430	RIBOSYN2-PWY: flavin biosynthesis I (bacteria and plants)	0.14885	0.240441	spearman rho
k__Bacteria|p__Firmicutes|c__Clostridia|o__Oscillospirales|f__Oscillospiraceae|g__Intestinimonas	PWY-6353: purine nucleotides degradation II (aerobic)	0.145078	0.2527	spearman rho
k__Bacteria|p__Firmicutes|c__Clostridia|o__Oscillospirales|f__Oscillospiraceae|g__Intestinimonas|s__Intestinimonas_butyriciproducens	PWY-6353: purine nucleotides degradation II (aerobic)	0.145078	0.2527	spearman rho
k__Bacteria|p__Firmicutes|c__Bacilli|o__Lactobacillales|f__Enterococcaceae	PWY-6353: purine nucleotides degradation II (aerobic)	0.143927	0.256526	spearman rho
k__Bacteria|p__Firmicutes|c__Bacilli|o__Lactobacillales|f__Enterococcaceae|g__Enterococcus	PWY-6353: purine nucleotides degradation II (aerobic)	0.143927	0.256526	spearman rho
k__Bacteria|p__Fusobacteriota|c__Fusobacteriia|o__Fusobacteriales|f__Leptotrichiaceae|g__Leptotrichia|s__Leptotrichia_sp._oral_taxon_847	PWY-6353: purine nucleotides degradation II (aerobic)	-0.140461	0.268277	spearman rho
k__Bacteria|p__Bacteroidota|c__Bacteroidia|o__Bacteroidales|f__Tannerellaceae|g__Parabacteroides|s__Parabacteroides_goldsteinii	RIBOSYN2-PWY: flavin biosynthesis I (bacteria and plants)	-0.13985	0.270385	spearman rho
k__Bacteria|p__Firmicutes|c__Bacilli|o__Lactobacillales|f__Enterococcaceae|g__Enterococcus	RIBOSYN2-PWY: flavin biosynthesis I (bacteria and plants)	-0.139057	0.273139	spearman rho
k__Bacteria|p__Firmicutes|c__Bacilli|o__Lactobacillales|f__Enterococcaceae	RIBOSYN2-PWY: flavin biosynthesis I (bacteria and plants)	-0.139057	0.273139	spearman rho
k__Bacteria|p__Bacteroidota|c__Bacteroidia|o__Flavobacteriales|f__Flavobacteriaceae|g__Capnocytophaga|s__Capnocytophaga_sputigena	PWY-6353: purine nucleotides degradation II (aerobic)	0.138471	0.275182	spearman rho
k__Bacteria|p__Firmicutes|c__Clostridia|o__Peptococcales	PWY-6353: purine nucleotides degradation II (aerobic)	-0.134675	0.288685	spearman rho
k__Bacteria|p__Proteobacteria|c__Gammaproteobacteria|o__Enterobacterales|f__Pasteurellaceae|g__Actinobacillus	RIBOSYN2-PWY: flavin biosynthesis I (bacteria and plants)	0.133037	0.294644	spearman rho
k__Bacteria|p__Firmicutes|c__Clostridia|o__Peptococcales|f__Peptococcaceae|g__Peptococcus	PWY-6353: purine nucleotides degradation II (aerobic)	-0.132731	0.295769	spearman rho
k__Bacteria|p__Firmicutes|c__Clostridia|o__Peptococcales|f__Peptococcaceae	PWY-6353: purine nucleotides degradation II (aerobic)	-0.132731	0.295769	spearman rho
k__Bacteria|p__Proteobacteria|c__Gammaproteobacteria|o__Pseudomonadales|f__Moraxellaceae|g__Moraxella	RIBOSYN2-PWY: flavin biosynthesis I (bacteria and plants)	0.131562	0.300079	spearman rho
k__Bacteria|p__Bacteroidota|c__Bacteroidia|o__Bacteroidales|f__Prevotellaceae|g__Prevotella|s__Prevotella_intermedia	PWY-6353: purine nucleotides degradation II (aerobic)	-0.125809	0.321891	spearman rho
k__Bacteria|p__Bacteroidota|c__Bacteroidia|o__Flavobacteriales|f__Weeksellaceae|g__Bergeyella	PWY-6353: purine nucleotides degradation II (aerobic)	0.123397	0.331328	spearman rho
k__Bacteria|p__Bacteroidota|c__Bacteroidia|o__Flavobacteriales|f__Weeksellaceae	PWY-6353: purine nucleotides degradation II (aerobic)	0.123397	0.331328	spearman rho
k__Bacteria|p__Bacteroidota|c__Bacteroidia|o__Bacteroidales|f__Tannerellaceae|g__Parabacteroides|s__Parabacteroides_goldsteinii	PWY-6353: purine nucleotides degradation II (aerobic)	0.119768	0.345855	spearman rho
k__Bacteria|p__Actinobacteriota|c__Actinobacteria|o__Propionibacteriales	PWY-6353: purine nucleotides degradation II (aerobic)	-0.116895	0.357633	spearman rho
k__Bacteria|p__Bacteroidota|c__Bacteroidia|o__Bacteroidales|f__Rikenellaceae|g__Alistipes	RIBOSYN2-PWY: flavin biosynthesis I (bacteria and plants)	-0.115135	0.364966	spearman rho
k__Bacteria|p__Actinobacteriota|c__Actinobacteria|o__Propionibacteriales|f__Propionibacteriaceae	PWY-6353: purine nucleotides degradation II (aerobic)	-0.115135	0.364966	spearman rho
k__Bacteria|p__Bacteroidota|c__Bacteroidia|o__Bacteroidales|f__Rikenellaceae|g__Alistipes|s__Alistipes_onderdonkii	RIBOSYN2-PWY: flavin biosynthesis I (bacteria and plants)	-0.11497	0.365656	spearman rho
k__Bacteria|p__Firmicutes|c__Negativicutes|o__Veillonellales-Selenomonadales|f__Selenomonadaceae|g__Selenomonas|s__Selenomonas_infelix	RIBOSYN2-PWY: flavin biosynthesis I (bacteria and plants)	0.106068	0.40418	spearman rho
k__Bacteria|p__Proteobacteria|c__Alphaproteobacteria|o__Rhizobiales	RIBOSYN2-PWY: flavin biosynthesis I (bacteria and plants)	0.093886	0.460565	spearman rho
k__Bacteria|p__Actinobacteriota|c__Actinobacteria|o__Propionibacteriales|f__Propionibacteriaceae|g__Pseudopropionibacterium	RIBOSYN2-PWY: flavin biosynthesis I (bacteria and plants)	0.0857212	0.500632	spearman rho
k__Bacteria|p__Firmicutes|c__Clostridia|o__Peptostreptococcales-Tissierellales|f__Anaerovoracaceae|g__Mogibacterium	PWY-6353: purine nucleotides degradation II (aerobic)	-0.0812947	0.523084	spearman rho
k__Bacteria|p__Firmicutes|c__Clostridia|o__Clostridiales|f__Christensenellaceae	PWY-6353: purine nucleotides degradation II (aerobic)	0.0800924	0.529269	spearman rho
k__Bacteria|p__Firmicutes|c__Bacilli|o__Lactobacillales|f__Lactobacillaceae|g__Lacticaseibacillus	RIBOSYN2-PWY: flavin biosynthesis I (bacteria and plants)	-0.0750098	0.555806	spearman rho
k__Bacteria|p__Proteobacteria|c__Gammaproteobacteria|o__Burkholderiales	PWY-6353: purine nucleotides degradation II (aerobic)	0.0740842	0.560706	spearman rho
k__Bacteria|p__Bacteroidota|c__Bacteroidia|o__Bacteroidales|f__Rikenellaceae|g__Alistipes|s__Alistipes_onderdonkii	PWY-6353: purine nucleotides degradation II (aerobic)	-0.0737215	0.562632	spearman rho
k__Bacteria|p__Bacteroidota|c__Bacteroidia|o__Bacteroidales|f__Rikenellaceae|g__Alistipes	PWY-6353: purine nucleotides degradation II (aerobic)	-0.0720759	0.571407	spearman rho
k__Bacteria|p__Actinobacteriota|c__Actinobacteria|o__Propionibacteriales	RIBOSYN2-PWY: flavin biosynthesis I (bacteria and plants)	0.0709841	0.577265	spearman rho
k__Bacteria|p__Actinobacteriota|c__Actinobacteria|o__Propionibacteriales|f__Propionibacteriaceae	RIBOSYN2-PWY: flavin biosynthesis I (bacteria and plants)	0.0701969	0.581505	spearman rho
k__Bacteria|p__Firmicutes|c__Clostridia|o__Clostridiales	PWY-6353: purine nucleotides degradation II (aerobic)	0.0664835	0.601696	spearman rho
k__Bacteria|p__Bacteroidota|c__Bacteroidia|o__Bacteroidales|f__Prevotellaceae|g__Prevotella_7|s__Prevotella_multisaccharivorax	PWY-6353: purine nucleotides degradation II (aerobic)	-0.0571248	0.653895	spearman rho
k__Bacteria|p__Actinobacteriota|c__Actinobacteria|o__Micrococcales|f__Microbacteriaceae	PWY-6353: purine nucleotides degradation II (aerobic)	-0.0485605	0.703165	spearman rho
k__Bacteria|p__Firmicutes|c__Clostridia|o__Lachnospirales|f__Lachnospiraceae|g__Anaerostipes	PWY-6353: purine nucleotides degradation II (aerobic)	0.0479107	0.706956	spearman rho
k__Bacteria|p__Bacteroidota|c__Bacteroidia|o__Bacteroidales|f__Prevotellaceae|g__Prevotella_7|s__Prevotella_fusca	RIBOSYN2-PWY: flavin biosynthesis I (bacteria and plants)	0.0410828	0.74721	spearman rho
k__Bacteria|p__Firmicutes|c__Bacilli|o__Lactobacillales|f__Lactobacillaceae|g__Lacticaseibacillus	PWY-6353: purine nucleotides degradation II (aerobic)	0.0385281	0.762452	spearman rho
k__Bacteria|p__Proteobacteria|c__Alphaproteobacteria|o__Caulobacterales|f__Caulobacteraceae|g__Caulobacter	RIBOSYN2-PWY: flavin biosynthesis I (bacteria and plants)	-0.0272562	0.830709	spearman rho
k__Bacteria|p__Proteobacteria|c__Alphaproteobacteria|o__Caulobacterales|f__Caulobacteraceae	RIBOSYN2-PWY: flavin biosynthesis I (bacteria and plants)	-0.0272562	0.830709	spearman rho
k__Bacteria|p__Proteobacteria|c__Alphaproteobacteria|o__Caulobacterales	RIBOSYN2-PWY: flavin biosynthesis I (bacteria and plants)	-0.0272562	0.830709	spearman rho
k__Bacteria|p__Bacteroidota|c__Bacteroidia|o__Bacteroidales|f__Prevotellaceae|g__Prevotella_7|s__Prevotella_multisaccharivorax	RIBOSYN2-PWY: flavin biosynthesis I (bacteria and plants)	0.0259748	0.838559	spearman rho
k__Bacteria|p__Proteobacteria|c__Alphaproteobacteria|o__Rhizobiales|f__Rhizobiaceae|g__Phyllobacterium	RIBOSYN2-PWY: flavin biosynthesis I (bacteria and plants)	0.0238189	0.8518	spearman rho
k__Bacteria|p__Proteobacteria|c__Alphaproteobacteria|o__Rhizobiales|f__Rhizobiaceae	RIBOSYN2-PWY: flavin biosynthesis I (bacteria and plants)	0.0238189	0.8518	spearman rho
k__Bacteria|p__Actinobacteriota|c__Actinobacteria|o__Actinomycetales|f__Actinomycetaceae|g__Actinomyces|s__Actinomyces_graevenitzii	RIBOSYN2-PWY: flavin biosynthesis I (bacteria and plants)	-0.0231001	0.856224	spearman rho
k__Bacteria|p__Actinobacteriota|c__Actinobacteria|o__Micrococcales|f__Microbacteriaceae	RIBOSYN2-PWY: flavin biosynthesis I (bacteria and plants)	-0.0187443	0.883123	spearman rho
k__Bacteria|p__Proteobacteria|c__Alphaproteobacteria|o__Caulobacterales|f__Caulobacteraceae	PWY-6353: purine nucleotides degradation II (aerobic)	-0.0134148	0.916211	spearman rho
k__Bacteria|p__Proteobacteria|c__Alphaproteobacteria|o__Caulobacterales|f__Caulobacteraceae|g__Caulobacter	PWY-6353: purine nucleotides degradation II (aerobic)	-0.0134148	0.916211	spearman rho
k__Bacteria|p__Proteobacteria|c__Alphaproteobacteria|o__Caulobacterales	PWY-6353: purine nucleotides degradation II (aerobic)	-0.0134148	0.916211	spearman rho
k__Bacteria|p__Proteobacteria|c__Gammaproteobacteria|o__Enterobacterales|f__Succinivibrionaceae	PWY-6353: purine nucleotides degradation II (aerobic)	-0.00451614	0.971747	spearman rho
k__Bacteria|p__Proteobacteria|c__Gammaproteobacteria|o__Enterobacterales|f__Succinivibrionaceae|g__Succinivibrio	PWY-6353: purine nucleotides degradation II (aerobic)	-0.00451614	0.971747	spearman rho
k__Bacteria|p__Firmicutes|c__Clostridia|o__Oscillospirales|f__Butyricicoccaceae	PWY-6353: purine nucleotides degradation II (aerobic)	0.00427879	0.973231	spearman rho
k__Bacteria|p__Firmicutes|c__Clostridia|o__Oscillospirales|f__Butyricicoccaceae|g__Butyricicoccus	PWY-6353: purine nucleotides degradation II (aerobic)	0.00427879	0.973231	spearman rho
k__Bacteria|p__Proteobacteria|c__Alphaproteobacteria|o__Rhizobiales|f__Rhizobiaceae|g__Phyllobacterium	PWY-6353: purine nucleotides degradation II (aerobic)	-0.00424928	0.973416	spearman rho
k__Bacteria|p__Proteobacteria|c__Alphaproteobacteria|o__Rhizobiales|f__Rhizobiaceae	PWY-6353: purine nucleotides degradation II (aerobic)	-0.00424928	0.973416	spearman rho
k__Bacteria|p__Proteobacteria|c__Gammaproteobacteria|o__Enterobacterales|f__Succinivibrionaceae	RIBOSYN2-PWY: flavin biosynthesis I (bacteria and plants)	0.00141506	0.991146	spearman rho
k__Bacteria|p__Proteobacteria|c__Gammaproteobacteria|o__Enterobacterales|f__Succinivibrionaceae|g__Succinivibrio	RIBOSYN2-PWY: flavin biosynthesis I (bacteria and plants)	0.00141506	0.991146	spearman rho
k__Bacteria|p__Bacteroidota|c__Bacteroidia|o__Bacteroidales|f__Prevotellaceae|g__Prevotella_7|s__Prevotella_fusca	PWY-6353: purine nucleotides degradation II (aerobic)	0.000675703	0.995772	spearman rho
k__Bacteria|p__Proteobacteria|c__Alphaproteobacteria|o__Rhizobiales	PWY-6353: purine nucleotides degradation II (aerobic)	-9.15961e-05	0.999427	spearman rho
